# Supplementary material for: Metagenomic Shotgun Analyses Reveal Complex Patterns of Intra- and Interspecific Variation in the Intestinal Microbiomes of Codfishes
Source: Appl Environ Microbiol. 2020 Mar 2;86(6):e02788-19. doi: 10.1128/AEM.02788-19 (PMC7054092; doi:10.1128/AEM.02788-19)
Supplement: Supplemental file 1 [file AEM.02788-19-sd001.xlsx]

## Sheet: Table S1
Table S1: Metadata
Metadata collected for all specimens used in the study.
Final name	Original name	Species/Ecotype (english)	Species (latin)	Sampling year	Sampling month	Haul	Location	Local sampling spot	Weight ungutted (kg)	Length (cm)	Sex	Maturity	DNA conc. (ng/100 ul)	Ecology*
NCC_01	L0814_01	Norwegian coastal cod (Atlantic cod)	Gadus morhua	2014	August	Rod	Lofoten	Ballstad	2.49	52.5	M	NA	971	Dietary generalist (omnivore). Benthopelagic. Predator.
NCC_02	L0814_02	Norwegian coastal cod (Atlantic cod)	Gadus morhua	2014	August	Rod	Lofoten	Ballstad	0.41	36.5	M	NA	181
NCC_03	L0814_04	Norwegian coastal cod (Atlantic cod)	Gadus morhua	2014	August	Rod	Lofoten	Brandholmbøen	2.67	67	F	NA	227
NCC_04	L0814_07	Norwegian coastal cod (Atlantic cod)	Gadus morhua	2014	August	Rod	Lofoten	Brandholmbøen	2.05	61	F	2	2030
NCC_05	L0814_08	Norwegian coastal cod (Atlantic cod)	Gadus morhua	2014	August	Rod	Lofoten	Brandholmbøen	1.41	52	F	2	1370
NCC_06	L0814_09	Norwegian coastal cod (Atlantic cod)	Gadus morhua	2014	August	Rod	Lofoten	Svinøya	5.78	76	F	3	1370
NCC_07	L0814_18	Norwegian coastal cod (Atlantic cod)	Gadus morhua	2014	August	Rod	Lofoten	Svinøya	0.54	38.5	M	1	192
NCC_08	L0814_20	Norwegian coastal cod (Atlantic cod)	Gadus morhua	2014	August	Rod	Lofoten	Nusfjord	1.05	49	M	1	255
NCC_09	L0814_22	Norwegian coastal cod (Atlantic cod)	Gadus morhua	2014	August	Rod	Lofoten	Nusfjord	0.56	38	M	1	795
NCC_10	L0814_23	Norwegian coastal cod (Atlantic cod)	Gadus morhua	2014	August	Rod	Lofoten	Brandholmbøen	6.4	88	M	3	842
NEAC_01	L0314_35	Northeast arctic cod (Atlantic cod)	Gadus morhua	2014	March	Longline	Lofoten	Inner side of fjord	6.6	98	F	6	1720	Dietary generalist (omnivore). Benthopelagic, to a large extent pelagic in the Barents sea. Predator.
NEAC_02	L0314_36	Northeast arctic cod (Atlantic cod)	Gadus morhua	2014	March	Longline	Lofoten	Inner side of fjord	12.62	110	F	6	2190
NEAC_03	L0314_38	Northeast arctic cod (Atlantic cod)	Gadus morhua	2014	March	Longline	Lofoten	Inner side of fjord	9.8	105	F	6	1140
NEAC_04	L0314_39	Northeast arctic cod (Atlantic cod)	Gadus morhua	2014	March	Longline	Lofoten	Inner side of fjord	9.73	107	F	6	1400
NEAC_05	L0314_42	Northeast arctic cod (Atlantic cod)	Gadus morhua	2014	March	Longline	Lofoten	Inner side of fjord	5.08	91	M	6	2380
NEAC_06	L0314_43	Northeast arctic cod (Atlantic cod)	Gadus morhua	2014	March	Longline	Lofoten	Inner side of fjord	9.32	110	M	6	938
NEAC_07	L0314_44	Northeast arctic cod (Atlantic cod)	Gadus morhua	2014	March	Longline	Lofoten	Outer side of fjord	13.74	121	F	6	799
NEAC_08	L0314_45	Northeast arctic cod (Atlantic cod)	Gadus morhua	2014	March	Longline	Lofoten	Outer side of fjord	11.81	112	M	Running	2490
NEAC_09	L0314_47	Northeast arctic cod (Atlantic cod)	Gadus morhua	2014	March	Longline	Lofoten	Outer side of fjord	17.2	120	F	6	806
NEAC_10	L0314_50	Northeast arctic cod (Atlantic cod)	Gadus morhua	2014	March	Longline	Lofoten	Outer side of fjord	11.48	105	F	6	959
OO_cod_01	OO0316_01	Norwegian coastal cod	Gadus morhua	2016	March	Rod	Outer Oslo fjord	Larvik	NA	NA	NA	NA	40
IO_cod_01	IO0515_01	Norwegian coastal cod	Gadus morhua	2015	May	Rod	Inner Oslo fjord	NA	NA	NA	NA	NA	424
NP_01	NP_01	Norway pout	Trisopterus esmarkii	2015	May	Bottom trawl	Inner Oslo fjord	NA	0.11	27	F	5	317	Carnivore. Benthopelagic to pelagic over muddy bottoms. Pelagic feeder. Usually 100 - 200 meters depth.
NP_02	NP_02	Norway pout	Trisopterus esmarkii	2015	May	Bottom trawl	Inner Oslo fjord	NA	0.1	25	F	3	1040
NP_03	NP_04	Norway pout	Trisopterus esmarkii	2015	May	Bottom trawl	Inner Oslo fjord	NA	0.05	22	F	1	130
NP_04	NP_05	Norway pout	Trisopterus esmarkii	2015	May	Bottom trawl	Inner Oslo fjord	NA	< 0,05	22	F	1	196
PC_01	PC_01	Poor cod	Trisopterus minutus	2015	May	Bottom trawl	Inner Oslo fjord	NA	0.14	27	F	4	183	Carnivore. Benthopelagic, over muddy and sandy bottoms. Usually 15 - 200 meters depth.
PC_02	PC_02	Poor cod	Trisopterus minutus	2015	May	Bottom trawl	Inner Oslo fjord	NA	0.15	26	F	4	41.2
PC_03	PC_03	Poor cod	Trisopterus minutus	2015	May	Bottom trawl	Inner Oslo fjord	NA	0.1	26	F	2	815
PC_04	PC_04	Poor cod	Trisopterus minutus	2015	May	Bottom trawl	Inner Oslo fjord	NA	< 0,05	21	F	3	78.4
PC_05	PC_05	Poor cod	Trisopterus minutus	2015	May	Bottom trawl	Inner Oslo fjord	NA	0.075	21	F	2	160
NSP_01	SR_01	Northern silvery pout**	Gadiculus thori	2015	May	Bottom trawl	Inner Oslo fjord	NA	< 0,05	15	M	5	127	Carnivore. Benthopelagic, over muddy bottoms. Bottom-feeder. 100 - 1000 meters depth.
NSP_02	SR_03	Northern silvery pout	Gadiculus thori	2015	May	Bottom trawl	Inner Oslo fjord	NA	< 0,05	18	F	4	221
NSP_03	SR_04	Northern silvery pout	Gadiculus thori	2015	May	Bottom trawl	Inner Oslo fjord	NA	< 0,05	15	F	4	329
*
1) fishbase.org
2) M., C. et al D., Inada, T., Iwamoto, T., and Scialabba, N. (1992). Gadiform fishes of the world (Order Gadiformes). An annotated and illustrated catalogue of cods, hakes, grenadiers and other gadiform fishes known to date. FAO Species Cat. 10, 326–327. doi:10.1016/0025-326X(92)90599-2.
3) Link, J. S., and Garrison, L. P. (2002). Trophic ecology of Atlantic cod (Gadus morhua) on the Northeast US continental shelf. Mar. Ecol. Prog. Ser. 227, 109–123. doi:10.3354/meps227109.
4) Froese, Rainer and Pauly, D. (2012). Species Fact Sheets: Gadus morhua (Linnaeus, 1758). doi:10.1139/f05-081.
**Gaemers, P. A. M., and Poulsen, J. Y. (2017). Recognition and Distribution of Two North Atlantic ﻿Gadiculus Species, G. argenteus and G. thori (Gadidae), Based on Otolith Morphology, Larval Pigmentation, Molecular Evidence, Morphometrics and Meristics. Fishes 2, 1–24. doi:10.3390/fishes2030015.

## Sheet: Table S2
Table S2: Filtering parameters.
Parameters used for quality filtering and trimming of metagenomic shotgun sequences in Trimmomatic (ver. 0.36) and PRINSEQ-lite (ver. 0.20.4).
Trimmomatic (order as given)
ILLUMINACLIP	TruSeq3-PE-2.fa:2:30:10	Removes Illumina adapters
CROP	125	Removes the final bp (bp 126) (crop removes from end of the read)
SLIDINGWINDOW	4:25	Sliding window trimming, window size 4, cuts once avg. qual. drops below 25.
PRINSEQ-lite
verbose		Prints status
out_format	3	Fastq output
log		Log file with parameters, errors etc.
graph_data		For visualization on Prinseq web server
exact_only		Checks for exact duplicates (F and R) only when generating graph data. Keeps memory requirements low.
min_qual_mean	20	Filter sequence with quality score mean below 20
trim_qual_left	20	Trim sequence by quality score from the 5'-end with this threshold score
trim_qual_right	20	Trim sequence by quality score from the 3'-end with this threshold score
ns_max_n	1	Filters sequences with more than 1 N
min_len	50	Filters sequences shorter than 50 bp
derep	14	Filter duplicates. 1 = Exact duplicates, 4 = RC exact duplicate
derep_min	2	Remove sequences occuring more than 1 time (= keep only unique)
lc_method	entropy	Method for sequence complexity filtering
lc_threshold	70	Minimum allowed complexity value when complexity filtering based on entropy.

## Sheet: Table S3
Table S3: Reference genomes used for variation analysis.
Overview of the reference genomes used for variation analysis for the identification of single nucleotide variants (SNVs) within each genome.
												Samples used in variation analysis (sufficient coverage)
Species	Strain	Reclassified as	Accession number	Genome size (bp)	GC-content (%)	Contigs	Original isolation source	SNVs >= 10X coverage:	SNVs >= 20X coverage:	Plotted	Outlier splits excluded	NCC (10)	NEAC (10)	IO (1)	NP (4)	PC (5)	SR (3)
Photobacterium iliopiscarium	ATCC 51761		NZ_JZSR01000001.1	4486051	39.0	289	Norway. Isolated from salmon pyloric ceca, salmo salar.		84866	400	5	3	2	1	2	0	0
Photobacterium phosphoreum	ANT-2200*	Photobacterium kishitanii	NZ_LN794352.1	5091755	38.88	3	Northwestern Mediterranean Sea at the ANTARES neutrino-telescope site (42°54′N/06°06′E) at 2200-m depth (13°C)		1229	400	6	3	2	1	3	2	0
*P. phosphoreum strain ANT-2200 reclassified as P. kishitanii, see: Machado, H., and Gram, L. (2017). Comparative genomics reveals high genomic diversity in the genus Photobacterium. Front. Microbiol. 8, 1–14. doi:10.3389/fmicb.2017.01204.

## Sheet: Table S4
Table S4: Alpha diversity values.
Alpha diversity estimates of the intestinal microbial samples, calculated from non-normalized counts of reads classified at order level. See boxplot of values in Fig. S2.
Sample	Shannon	Simpson	Inv_Simpson
NCC_01	1.25814	0.44807	1.81182
NCC_02	0.412088	0.132739	1.15306
NCC_03	0.568973	0.206855	1.2608
NCC_04	2.06371	0.717643	3.54162
NCC_05	1.95037	0.73418	3.76194
NCC_06	0.73893	0.264934	1.36042
NCC_07	0.743639	0.30457	1.43796
NCC_08	0.707117	0.220751	1.28329
NCC_09	1.75051	0.602789	2.51755
NCC_10	0.573805	0.174869	1.21193
NEAC_01	2.736	0.847772	6.56909
NEAC_02	2.99138	0.87462	7.97572
NEAC_03	3.03727	0.888341	8.95584
NEAC_04	2.74964	0.856407	6.96414
NEAC_05	2.33073	0.804004	5.10214
NEAC_06	2.90282	0.882118	8.48305
NEAC_07	2.22552	0.800737	5.0185
NEAC_08	3.04418	0.895837	9.6003
NEAC_09	2.93746	0.895472	9.56682
NEAC_10	2.69618	0.863376	7.31935
PC_01	1.53311	0.556151	2.25302
PC_02	2.26726	0.792004	4.80779
PC_03	2.69302	0.823118	5.65349
PC_04	2.43939	0.780004	4.54554
PC_05	2.36686	0.782347	4.59447
NP_01	1.00177	0.330126	1.49282
NP_02	0.449496	0.143699	1.16781
NP_03	1.95332	0.588322	2.42909
NP_04	1.13551	0.397631	1.66011
SR_01	3.42043	0.910955	11.2303
SR_02	3.34032	0.911932	11.3549
SR_03	3.54373	0.924924	13.3198

## Sheet: Table S5
Table S5: Alpha diversity differences - Linear regression model
Results from linear regression analysis used in testing for significant effects of population, sex, length and DNA concentration on alpha diversity. Alpha diversity values were calculated based on non-normalized order-level sequence counts. Both the "beyond optimal" (containing all covariates) and optimal model are presented here. After the "top-down" strategy, the optimal model shows that popula…
	SHANNON								SIMPSON								INVERSE SIMPSON
BEYOND OPTIMAL MODEL	lm(formula = shannon ~ population + sex + length + dna, data = alfa)								lm(formula = simpson ~ population + sex + length + dna, data = alfa)								lm(formula = invsimpson ~ population + sex + length + dna, data = alfa)
									*Location variable excluded due to singularity (direct correlation with population variable)								*Location variable excluded due to singularity (direct correlation with population variable)
	Residuals:	Min	1Q	Median	3Q	Max
		-0.84907	-0.23698	-0.02449	0.22893	0.87674			Residuals:	Min	1Q	Median	3Q	Max			Residuals:	Min	1Q	Median	3Q	Max
										-0.275586	-0.080974	0.008994	0.070425	0.242729				-2.5841	-0.6588	-0.04189	0.81692	2.20978
	Coefficients:								Coefficients:								Coefficients:
		Estimate	Std. Error	t value	Pr(>|t|)					Estimate	Std. Error	t value	Pr(>|t|)					Estimate	Std. Error	t value	Pr(>|t|)
	(Intercept)	1.56257	0.55025	2.84	0.009052	**			(Intercept)	0.5896	0.1718	3.431	0.002183	**			(Intercept)	1.90899	1.56935	1.216	0.235652
	populationNEAC_Lofoten	1.94509	0.468409	4.153	0.000358	***			populationNEAC_Lofoten	0.5971	0.1463	4.082	0.000429	***			populationNEAC_Lofoten	5.27096	1.33593	3.946	0.000605	***
	populationNP	-0.305971	0.430143	-0.711	0.48374				populationNP	-0.1673	0.1343	-1.245	0.225127				populationNP	-0.37623	1.22679	-0.307	0.761734
	populationPC	0.867472	0.420911	2.061	0.050304	.			populationPC	0.2291	0.1315	1.743	0.094186	.			populationPC	2.38214	1.20046	1.984	0.058764	.
	populationNSP	2.05602	0.471106	4.364	0.000209	***			populationNSP	0.402	0.1471	2.732	0.011612	*			populationNSP	10.1267	1.34362	7.537	8.92e-08	***
	sexM	-0.266342	0.214117	-1.244	0.225547				sexM	-0.1056	0.06687	-1.58	0.127247				sexM	-0.441385	0.610675	-0.723	0.476799
	length	-0.0099943	0.0082725	-1.208	0.238766				length	-0.003934	0.002583	-1.523	0.140846				length	-0.0015691	0.0235936	-0.067	0.947525
	dna	0.0002811	0.0001577	1.783	0.08732	.			dna	8.804e-05	4.925e-05	1.788	0.086446	.			dna	0.0004573	0.0004497	1.017	0.319408
	Significance codes: 0 ‘***’ 0.001 ‘**’ 0.01 ‘*’ 0.05 ‘.’ 0.1 ‘ ’ 1								Significance codes: 0 ‘***’ 0.001 ‘**’ 0.01 ‘*’ 0.05 ‘.’ 0.1 ‘ ’ 1								Significance codes: 0 ‘***’ 0.001 ‘**’ 0.01 ‘*’ 0.05 ‘.’ 0.1 ‘ ’ 1
	Residual standard error:	0.4587	on	24	degrees of freedom				Residual standard error:	0.1433	on	24	degrees of freedom				Residual standard error:	1.308	on	24	degrees of freedom
	Multiple R-squared:	0.8322							Multiple R-squared:	0.7935							Multiple R-squared:	0.896
	Adjusted R-squared:	0.7832							Adjusted R-squared:	0.7333							Adjusted R-squared:	0.8656
	F-statistic:	17	on	7	and	24	degrees of freedom		F-statistic:	13.17	on	7	and	24	degrees of freedom		F-statistic:	29.53	on	7	and	24	degrees of freedom
	p-value:	6.892e-08							p-value:	7.459e-07							p-value:	2.627e-10
OPTIMAL MODEL	lm(formula = shannon ~ population, data = alfa)								lm(formula = simpson ~ population, data = alfa)								lm(formula = invsimpson ~ population, data = alfa)
	Residuals:	Min	1Q	Median	3Q	Max			Residuals:	Min	1Q	Median	3Q	Max			Residuals:	Min	1Q	Median	3Q	Max
		-0.73	-0.3435	-0.00417	0.194	0.984				-0.249	-0.0655	0.00283	0.039	0.351				-2.536	-0.658	-0.1603	0.7879	2.044
	Coefficients:								Coefficients:								Coefficients:
		Estimate	Std. Error	t value	Pr(>|t|)					Estimate	Std. Error	t value	Pr(>|t|)					Estimate	Std. Error	t value	Pr(>|t|)
	(Intercept)	1.076	0.1515	7.1	1.24e-07	***			(Intercept)	0.379	0.04843	7.826	2.05e-08	***			(Intercept)	1.933	0.4036	4.79	5.36e-05	***
	populationNEAC_Lofoten	1.69	0.2143	7.885	1.78e-08	***			populationNEAC_Lofoten	0.482	0.06849	7.038	1.45e-07	***			populationNEAC_Lofoten	5.623	0.5707	9.852	1.95e-10	***
	populationNP	0.059	0.2835	0.208	0.836717				populationNP	-0.014	0.0906	-0.155	0.87835				populationNP	-0.2455	0.755	-0.325	0.74756
	populationPC	1.184	0.2625	4.511	0.000113	***			populationPC	0.367	0.08388	4.375	0.000163	***			populationPC	2.437	0.699	3.486	0.00169	**
	populationNSP	2.3573	0.3155	7.472	4.88e-08	***			populationNSP	0.53433	0.10081	5.3	1.36e-05	***			populationNSP	10.0337	0.8401	11.944	2.76e-12	***
	Significance codes: 0 ‘***’ 0.001 ‘**’ 0.01 ‘*’ 0.05 ‘.’ 0.1 ‘ ’ 1								Significance codes: 0 ‘***’ 0.001 ‘**’ 0.01 ‘*’ 0.05 ‘.’ 0.1 ‘ ’ 1								Significance codes: 0 ‘***’ 0.001 ‘**’ 0.01 ‘*’ 0.05 ‘.’ 0.1 ‘ ’ 1
	Residual standard error:	0.4792	on	27	degrees of freedom				Residual standard error:	0.1531	on	27	degrees of freedom				Residual standard error:	1.276	on	27	degrees of freedom
	Multiple R-squared:	0.7939							Multiple R-squared:	0.7345							Multiple R-squared:	0.8886
	Adjusted R-squared:	0.7634							Adjusted R-squared:	0.6951							Adjusted R-squared:	0.8721
	F-statistic:	26	on	4	and	27	degrees of freedom		F-statistic:	18.67	on	4	and	27	degrees of freedom		F-statistic:	53.86	on	4	and	27	degrees of freedom
	p-value:	6.433e-09							p-value:	1.834e-07							p-value:	1.758e-12

## Sheet: Table S6
Table S6: Homogeneity tests and PERMANOVA results for the datasets.
Results from homogeneity (betadispersion) and PERMANOVA tests on the dataset based on order-, genus- and species level read counts. All tests were performed on normalized data using the beta diversity measure Bray-Curtis dissimilarity. To correct for multiple testing, P-values are adjusted using the Holm method. P-values < 0.05 indicate statistical significance.
ORDER LEVEL
PAIRWISE ADONIS (PERMANOVA)							BETADISPERSION
Pairs	F.Model	R2	p.value	p.adjusted	sig		Df	Sum Sq	Mean Sq	F value	Pr(>F)
NEAC_Lofoten vs NCC_Lofoten	44.3375	0.711249	5e-05	0.0005	**		4	0.0448475	0.0112119	1.08625	0.383026
NEAC_Lofoten vs PC	14.4168	0.525839	0.0002	0.0018	*		27	0.278685	0.0103217
NEAC_Lofoten vs NP	28.2189	0.701633	0.00095	0.0076	*
NEAC_Lofoten vs NSP	10.9702	0.499322	0.00405	0.0207	.
NCC_Lofoten vs PC	9.24043	0.415479	0.0026	0.0182	.
NCC_Lofoten vs NP	0.475504	0.038115	0.7138	0.7138
NCC_Lofoten vs NSP	44.5506	0.801982	0.00345	0.0207	.
PC vs NP	7.88715	0.529796	0.02325	0.074
PC vs NSP	24.3077	0.802031	0.0185	0.074
NP vs NSP	73.1468	0.936018	0.0285714	0.074
GENUS LEVEL
PAIRWISE ADONIS (PERMANOVA)							BETADISPERSION
Pairs	F.Model	R2	p.value	p.adjusted	sig		Df	Sum Sq	Mean Sq	F value	Pr(>F)
NEAC_Lofoten vs NCC_Lofoten	21.8368	0.548156	5e-05	0.0005	**		4	0.0798738	0.0199685	1.19123	0.337174
NEAC_Lofoten vs PC	9.2183	0.414897	0.00035	0.00315	*		27	0.452599	0.0167629
NEAC_Lofoten vs NP	19.0598	0.613649	0.00095	0.0076	*
NEAC_Lofoten vs NSP	7.97705	0.420352	0.00335	0.0195	.
NCC_Lofoten vs PC	8.02129	0.381579	0.00135	0.00945	*
NCC_Lofoten vs NP	1.13198	0.0862003	0.2964	0.2964
NCC_Lofoten vs NSP	16.73	0.603318	0.00325	0.0195	.
PC vs NP	5.24296	0.428243	0.04105	0.0857143
PC vs NSP	8.43786	0.584426	0.0177	0.0708
NP vs NSP	26.2384	0.83994	0.0285714	0.0857143
SPECIES LEVEL (Filtered data, same as used in Fig. 3)
PAIRWISE ADONIS (PERMANOVA)							BETADISPERSION
Pairs	F.Model	R2	p.value	p.adjusted	sig		Df	Sum Sq	Mean Sq	F value	Pr(>F)
NEAC_Lofoten vs NCC_Lofoten	5.99688	0.249903	0.0001	0.001	**		4	0.13	0.03	1.47	0.241
NEAC_Lofoten vs PC	4.70273	0.26565	0.0007	0.0063	*		27	0.61	0.02
NEAC_Lofoten vs NP	4.30386	0.263978	0.0028	0.0204	.
NEAC_Lofoten vs SR	4.602	0.294962	0.00385	0.0231	.
NCC_Lofoten vs PC	3.54745	0.214381	0.00255	0.0204	.
NCC_Lofoten vs NP	1.11136	0.0847631	0.3397	0.4863
NCC_Lofoten vs SR	8.86067	0.446142	0.004	0.0231	.
PC vs NP	1.41577	0.168229	0.24315	0.4863
PC vs SR	7.18166	0.544822	0.0175	0.07
NP vs SR	7.3116	0.593879	0.0285714	0.0857143
Significance codes: 0 ‘***’ 0.001 ‘**’ 0.01 ‘*’ 0.05 ‘.’ 0.1 ‘ ’ 1

## Sheet: Table S7
Table S7: Sample sizes.
Number of reads per sample before, during and after the trimming and filtering steps. The four last columns contain information about the classified portion of the full dataset.
		Raw dataset	Remaining after Trimmomatic				Remaining after Prinseq (all unique)					Remaining after PhiX filtering			Remaining after cod filtering							Remaining after human filtering with BBMap (masked genome)						Kaiju (paired reads only)
								Singletons																Singletons
Final name	Working name	Total reads	Paired	Singletons	Total	Total % of raw reads	Paired	Singleton forward	Singleton reverse	Total	Total % of raw reads	Paired	Singleton forward	Singleton reverse	Paired	Singleton forward	Singleton reverse	Total	Remaining % of quality filtered reads	% Host DNA of quality filtered reads	Remaining % of raw reads	Human reads	Paired	Forward	Reverse	Total	Total % of raw reads	Classified paired reads	Classified %	Mean classified
NCC_01	L0814_01	10883740	9768487	944741	10713228	0.984333	8189323	887411	276732	9353466	0.859398	8189322	887404	276730	1086164	82220	19321	1187705	0.12698	0.87302	0.109127	42	1086122	82207	19320	1187649	0.109121	850527	0.783086	0.777688	NCC
NCC_02	L0814_02	11140950	9468079	1453861	10921940	0.980342	8286316	1321234	184782	9792332	0.878949	8286315	1321231	184780	3196092	465064	38879	3700035	0.37785	0.62215	0.332111	384	3195708	464959	38871	3699538	0.332067	2902030	0.908102
NCC_03	L0814_04	9891322	8519499	1285548	9805047	0.991278	7630227	1130177	163553	8923957	0.902201	7630224	1130174	163551	4661803	515965	71811	5249579	0.588257	0.411743	0.530726	49	4661754	515953	71808	5249515	0.530719	4026467	0.863724
NCC_04	L0814_07	10587865	9059956	1300587	10360543	0.97853	7750226	905896	541536	9197658	0.868698	7750225	905892	541534	1181745	114084	68860	1364689	0.148374	0.851626	0.128892	18	1181727	114076	68860	1364663	0.128889	643365	0.544428
NCC_05	L0814_08	8423091	7616647	601238	8217885	0.975638	6665783	657733	181642	7505158	0.891022	6665781	657730	181641	2857336	264282	50148	3171766	0.422611	0.577389	0.376556	19	2857317	264272	50148	3171737	0.376553	2144974	0.750695
NCC_06	L0814_09	10879319	9783092	810559	10593651	0.973742	8848574	724553	175302	9748429	0.896051	8848574	724552	175301	6224743	455884	92345	6772972	0.694776	0.305224	0.622555	15	6224728	455877	92343	6772948	0.622553	5581796	0.896713
NCC_07	L0814_18	10082237	8899228	1085655	9984883	0.990344	8095994	874691	284902	9255587	0.918009	8095990	874690	284900	5601019	583812	176725	6361556	0.687321	0.312679	0.630967	39	5600980	583804	176722	6361506	0.630962	4788058	0.854861
NCC_08	L0814_20	9114703	7854240	1083381	8937621	0.980572	6694667	904940	358939	7958546	0.873155	6694666	904938	358937	1313007	175840	60408	1549255	0.194666	0.805334	0.169973	35	1312972	175831	60407	1549210	0.169968	1049949	0.799674
NCC_09	L0814_22	11105189	9964399	972525	10936924	0.984848	8764421	934792	191433	9890646	0.890633	8764419	934786	191431	3377502	316134	40313	3733949	0.377523	0.622477	0.336235	72	3377430	316103	40313	3733846	0.336225	2319512	0.686768
NCC_10	L0814_23	11140743	9838699	1126563	10965262	0.984249	8156141	1012089	271841	9440071	0.847347	8156140	1012082	271841	1208161	91876	20970	1321007	0.139936	0.860064	0.118574	109	1208052	91854	20969	1320875	0.118563	832145	0.688832
NEAC_01	L0314_35	13120072	12180032	868412	13048444	0.994541	10774727	792805	205005	11772537	0.897292	10774722	792797	205004	5116801	292818	53483	5463102	0.464055	0.535945	0.416393	3	5116798	292817	53483	5463098	0.416392	2933736	0.573354	0.522105	NEAC
NEAC_02	L0314_36	12119926	11048452	967130	12015582	0.991391	9763805	743019	347580	10854404	0.895583	9763800	743014	347580	4348618	237458	101494	4687570	0.431859	0.568141	0.386766	4	4348614	237458	101493	4687565	0.386765	1939478	0.445999
NEAC_03	L0314_38	11981093	10828049	1016658	11844707	0.988617	9517598	585259	580868	10683725	0.891715	9517597	585256	580867	4448045	203925	217755	4869725	0.455808	0.544192	0.406451	2	4448043	203924	217755	4869722	0.406451	2133315	0.479608
NEAC_04	L0314_39	12618529	11898000	582999	12480999	0.989101	10779910	582000	139343	11501253	0.911458	10779909	581996	139342	7266222	320190	59851	7646263	0.66482	0.33518	0.605955	6	7266216	320189	59851	7646256	0.605955	3909978	0.538104
NEAC_05	L0314_42	12154047	11067145	955635	12022780	0.9892	9516073	932974	193038	10642085	0.8756	9516069	932972	193036	2539686	183788	23577	2747051	0.258131	0.741869	0.226019	8	2539678	183787	23577	2747042	0.226019	1585352	0.624233
NEAC_06	L0314_43	13883762	12467705	1185965	13653670	0.983427	11011100	1062772	198273	12272145	0.883921	11011100	1062770	198273	4588392	338522	44641	4971555	0.405109	0.594891	0.358084	29	4588363	338503	44641	4971507	0.358081	2142882	0.467025
NEAC_07	L0314_44	12149049	10615058	1408121	12023179	0.98964	9390300	1226199	205218	10821717	0.890746	9390298	1226195	205217	4194091	419326	53176	4666593	0.431225	0.568775	0.384112	45	4194046	419313	53174	4666533	0.384107	2787381	0.664604
NEAC_08	L0314_45	11861852	10281631	1393233	11674864	0.984236	9066143	1078517	380477	10525137	0.88731	9066138	1078516	380477	3385190	300007	102145	3787342	0.359838	0.640162	0.319288	130	3385060	299954	102141	3787155	0.319272	1665643	0.492057
NEAC_09	L0314_47	11131413	9341598	1499029	10840627	0.973877	7974555	1026129	536750	9537434	0.856804	7974554	1026125	536748	2079787	189843	109014	2378644	0.249401	0.750599	0.213688	37	2079750	189828	109013	2378591	0.213683	940485	0.452211
NEAC_10	L0314_50	15483018	13348085	1662488	15010573	0.969486	11289303	1427485	240496	12957284	0.836871	11289302	1427482	240494	2014142	177986	29119	2221247	0.171428	0.828572	0.143463	26	2014116	177979	29119	2221214	0.143461	974545	0.483857
OO_cod_01	OO0316_01	8047125	6131928	1628904	7760832	0.964423	5063564	1464929	203913	6732406	0.836623	5063562	1464927	203911	849911	80867	18290	949068	0.14097	0.85903	0.117939	23	849888	80862	18289	949039	0.117935	729678	0.858558	0.857552	NCC Oslo
IO_cod_01	IO0515_01	9716392	8699535	873416	9572951	0.985237	7733581	815204	217237	8766022	0.902189	7733579	815199	217236	4352981	501338	82971	4937290	0.56323	0.43677	0.50814	23	4352958	501332	82970	4937260	0.508137	3728508	0.856546
NP_01	NP_01	15621734	13913013	1318774	15231787	0.975038	11791683	1177332	258011	13227026	0.846707	11791679	1177326	258011	5562468	703562	134382	6400412	0.483889	0.516111	0.409712	243	5562225	703518	134377	6400120	0.409693	3512630	0.631515	0.560544	NP
NP_02	NP_02	16548297	15470316	949478	16419794	0.992235	13902197	821169	211092	14934458	0.902477	13902196	821165	211090	11340646	720692	163803	12225141	0.818586	0.181414	0.738755	196	11340450	720657	163796	12224903	0.738741	9514696	0.839005
NP_03	NP_04	16608312	14847498	1316608	16164106	0.973254	11437156	1159229	406516	13002901	0.782915	11437151	1159224	406514	2794286	591905	182401	3568592	0.274446	0.725554	0.214868	317	2793969	591845	182392	3568206	0.214845	722131	0.258461
NP_04	NP_05	13459929	12132159	1084776	13216935	0.981947	9846234	850238	477752	11174224	0.830184	9846231	850235	477752	3588819	479829	231667	4300315	0.384842	0.615158	0.31949	111	3588708	479804	231666	4300178	0.31948	1841706	0.513195
PC_01	PC_01	10743586	9888795	637075	10525870	0.979735	8548090	698736	174830	9421656	0.876956	8548089	698734	174828	5898756	538971	113197	6550924	0.695305	0.304695	0.609752	47	5898709	538962	113197	6550868	0.609747	3427727	0.581098	0.435442	PC
PC_02	PC_02	18982339	16892800	1038924	17931724	0.944653	14237269	647024	499558	15383851	0.81043	14237268	647022	499556	9996126	479475	358237	10833838	0.704234	0.295766	0.570733	578	9995548	479431	358222	10833201	0.570699	3719343	0.3721
PC_03	PC_03	9420298	8151500	1043431	9194931	0.976076	6616800	1064080	240753	7921633	0.840911	6616798	1064076	240751	2674220	769260	125504	3568984	0.450536	0.549464	0.378861	112	2674108	769251	125502	3568861	0.378848	716297	0.267864
PC_04	PC_04	9623591	8439999	838629	9278628	0.964154	7444131	514656	480823	8439610	0.876971	7444131	514655	480821	5139696	397692	371143	5908531	0.700095	0.299905	0.613963	213	5139483	397671	371129	5908283	0.613937	2626578	0.511059
PC_05	PC_05	19630680	16743987	1537571	18281558	0.931275	13545858	1395080	316425	15257363	0.77722	13545855	1395075	316423	5806711	891535	166485	6864731	0.449929	0.550071	0.349694	2691	5804020	891002	166452	6861474	0.349528	2583296	0.445087
NSP_01	SR_01	14283994	12200793	706487	12907280	0.903618	9402406	651238	408298	10461942	0.732424	9402403	651233	408298	2862253	338038	196914	3397205	0.32472	0.67528	0.237833	202	2862051	338002	196909	3396962	0.237816	593393	0.207331	0.221106	SR
NSP_02	SR_03	14527770	12268308	1278664	13546972	0.932488	9570501	721601	794619	11086721	0.76314	9570500	721596	794618	3194827	398117	416218	4009162	0.361618	0.638382	0.275965	183	3194644	398071	416211	4008926	0.275949	757468	0.237106
NSP_03	SR_04	15261446	13533077	1203252	14736329	0.965592	10886339	1155170	297958	12339467	0.808539	10886337	1155165	297956	3309651	668863	144750	4123264	0.334153	0.665847	0.270175	103	3309548	668833	144750	4123131	0.270166	724396	0.218881
		422227413			410822106					360782851								155489062					138053783	17427799		155481582	0.368241	81349465	0.589259
	MEAN:	1.24185e+07			MEAN:	0.974915				MEAN:	0.860013							MEAN:	0.421662	0.578338	0.365642							MEAN:	0.582228
	MEDIAN:	1.19215e+07			MEDIAN:	0.980457				MEDIAN:	0.876278							MEDIAN:	0.41386	0.58614	0.353889							MEDIAN:	0.558891
	MAX:	19630680			MAX:	0.994541				MAX:	0.918009							MAX:	0.818586	0.87302	0.738755							MAX:	0.908102
	MIN:	8047125			MIN:	0.903618				MIN:	0.732424							MIN:	0.12698	0.181414	0.109127							MIN:	0.207331
	Full dataset:	105.557	Gbp

## Sheet: Table S8
Table S8: Order-level classification of sequences
Non-normalized number of sequences classified at order level (top table) by Kaiju (ver. 1.5.0) and the corresponding relative abundances (bottom table). The tables include abundance data for the 452 orders identified in the samples, the portion of reads classified above order level, and the portion of reads classified as viruses. The 30 most abundant orders (based on mean overall sequence counts)…
	OVERALL		MEAN PER POPULATION (excl. Oslofjorden)
	MEAN	TOTAL	NEAC	NCC	PC	NP	NSP	NEAC_01	NEAC_02	NEAC_03	NEAC_04	NEAC_05	NEAC_06	NEAC_07	NEAC_08	NEAC_09	NEAC_10	NCC_01	NCC_02	NCC_03	NCC_04	NCC_05	NCC_06	NCC_07	NCC_08	NCC_09	NCC_10	IO_cod_01	OO_cod_01	PC_01	PC_02	PC_03	PC_04	PC_05	NP_01	NP_02	NP_03	NP_04	NSP_01	NSP_02	NSP_03
Above order	155742	5295216	246976	82886	207828	137321	100777	291105	256846	300560	493803	152691	312226	231028	225934	110082	95481	32703	69672	104155	55682	124266	153609	125387	29752	111281	22353	84749	21097	193338	263195	76653	270909	235044	168049	268228	46908	66100	86083	107108	109139
Viruses	3838.85	130521	4444.8	3741.7	3187.4	3677	5376.67	7192	6148	5158	6150	983	1382	670	2725	1378	12662	624	921	3309	3178	5994	8135	2899	2947	9198	212	1797	84	3507	4836	1284	3957	2353	1721	7511	1290	4186	5008	5116	6006
Vibrionales	1.38386e+06	47051253	351875	1.99909e+06	1.19212e+06	3384147	6072.67	984283	222670	37446	334488	370399	197625	845704	106072	157555	262509	625628	2701068	3577675	316421	944094	4771099	3955710	925828	1417995	755363	3412915	613322	2206954	1265079	264179	1141863	1082503	2865276	8798723	458016	1414573	4843	7697	5678
Clostridiales	152627	5189319	252058	40954.9	339976	63473	96793.3	319998	185287	208153	607602	144569	430804	196561	227759	113398	86449	69209	10219	7203	102363	151426	17335	5866	9944	33703	2281	7936	7101	75633	1023096	29115	166290	405747	22125	25557	15981	190229	96741	100566	93073
Bacteroidales	147458	5013564	463707	8173.6	45718.6	9047.5	7737.67	308161	65908	532124	1181186	550285	443974	826367	368527	181058	179478	3444	1740	1889	48546	15681	3120	2123	637	4128	428	1250	5514	8858	15133	19739	175986	8877	5161	1790	27743	1496	6726	8132	8355
Alteromonadales	87245.4	2966345	56528.7	140462	128083	58826.5	3196.33	85853	12408	24209	72366	21903	54227	214226	9936	31990	38169	27327	39000	215138	18773	165999	310003	525077	25120	71107	7081	81264	29860	32435	158566	32751	251978	164684	117029	74316	22967	20994	2490	3417	3682
Brevinematales	43773.6	1488303	132318	96.4	1330	515.75	51810	139544	548833	255306	23151	1383	14572	2556	167519	77107	93206	31	82	23	29	358	11	29	21	325	55	4	15	195	161	91	5975	228	950	47	1033	33	18768	115862	20800
Mycoplasmatales	36523.9	1241814	5980.1	3872.9	221716	6519.75	1106	3058	3693	3221	6426	12688	10025	13851	2487	1055	3297	574	683	13534	1611	2215	711	3280	1861	5635	8625	5208	99	541121	334690	106950	825	124994	238	671	25005	165	883	1326	1109
Enterobacterales	34556.7	1174928	14895.1	30680.4	71170.8	73533.2	5273.33	34697	17572	13688	20293	7714	10810	19555	9956	6466	8200	10482	39419	38667	5229	19064	73976	59405	10501	37688	12373	46171	7195	50644	83301	25730	97391	98788	100769	151089	16785	25490	4288	6181	5351
Fusobacteriales	33904.8	1152762	33171.9	72544.3	4721.4	875.5	13576.7	26494	51228	34269	74355	7002	20634	45513	31961	18716	21547	30936	240	1249	13550	513001	110487	6971	9953	36650	2406	4467	23294	3663	8665	1709	4147	5423	707	580	822	1393	10088	19476	11166
Bacillales	29684.5	1009272	54700.4	9044.1	47807.2	8667.25	30796	67881	84784	68771	101019	24015	65123	34212	55202	24615	21382	10873	1749	3983	10307	34840	6752	3619	4073	12791	1454	3626	2108	45018	98666	13998	29461	51893	6919	8488	4661	14601	25943	38436	28009
Oceanospirillales	19734	670955	6423.1	36983.2	29275.4	18426.5	3050.33	9603	9227	7808	10331	2779	6010	6821	5447	3074	3131	2487	2897	7341	1580	6097	19906	9975	1118	317341	1090	6195	1463	9376	33812	7753	56026	39410	35834	24455	6631	6786	2349	3543	3259
Brachyspirales	18494.8	628822	27530.9	664.5	3920	285.5	108623	105287	36334	64595	24662	617	12260	2080	13915	9561	5998	339	1003	134	318	3744	262	120	102	575	48	90	166	961	1627	1371	14121	1520	139	237	570	196	109488	111601	104781
Flavobacteriales	17938.1	609896	46606.2	4218.4	11502.4	3699.5	8382.33	40091	27752	63377	111879	40987	44223	59103	43349	16895	18406	1687	1277	2876	7047	10138	3088	4183	1220	9963	705	2472	1721	10246	15218	5567	16605	9876	4115	3860	4234	2589	6963	9456	8728
Lactobacillales	13178.8	448078	23305.3	4146.2	24252.8	4110.75	10986.3	25764	37053	26790	41994	10181	27515	21309	22950	10593	8904	4329	1343	2575	4257	13804	3413	2176	2392	6302	871	2001	896	33545	45476	9320	9916	23007	2681	5732	2714	5316	8742	15171	9046
Deferribacterales	11750.8	399526	28618	237.4	2175.6	103.25	33200	98043	3421	72843	45918	261	21203	1806	31531	10716	438	180	243	60	139	1288	162	49	45	171	37	29	52	313	577	593	8884	511	145	91	61	116	23033	4779	71788
Desulfovibrionales	11426.2	388490	30239.8	975.7	7284.8	1364	11242	13521	7662	14250	158989	2263	60847	10140	23521	9359	1846	330	1080	300	813	3849	647	405	163	1941	229	493	236	1214	3694	1677	26555	3284	1982	825	2048	601	15694	3160	14872
Pseudomonadales	9062.09	308111	7220.4	7858.1	16008.6	12335	5690	10272	7926	9704	13054	3958	7396	6916	6392	3434	3152	1988	4227	5680	1546	6631	11973	8369	1707	34989	1471	8808	2065	9203	18819	5786	23316	22919	19374	19984	4725	5257	5006	5771	6293
Burkholderiales	9040.68	307383	9037.6	4518	20414.2	11211.5	6894.67	12639	11357	12949	16309	4616	10355	5604	9189	4065	3293	1142	1650	3161	1938	4954	6725	5895	819	18001	895	3584	642	8389	27715	6716	30045	29206	18502	12585	5619	8140	6001	6453	8230
Cytophagales	7736.5	263041	21228	1165.4	4276.8	1373.75	3466	18533	13101	28501	51720	18905	20012	26555	19198	7753	8002	568	210	685	2967	3447	939	764	332	1591	151	1305	525	3453	5367	1800	7918	2846	1587	1417	1585	906	2828	3823	3747
Erysipelotrichales	7370.21	250587	17836.9	1559.4	8800.4	828	2902.67	10880	7858	9424	38950	9606	31702	47070	9777	9290	3812	2344	185	620	2261	3437	913	284	643	4710	197	398	204	10107	13937	3152	9086	7720	438	623	774	1477	2364	3648	2696
Rhizobiales	6260.82	212868	9217.5	2657.3	8664.2	4741.5	9800	12078	14334	13287	14577	4140	11261	4959	9501	4253	3785	848	1034	1228	2208	3719	3149	3329	833	9772	453	2066	367	6270	10622	3840	11599	10990	6057	6764	3142	3003	7213	10979	11208
Campylobacterales	5800.94	197232	12217.2	1618	6325.6	1619	6575.33	16279	17011	15402	14775	3199	7782	5638	9565	28958	3563	727	370	929	1084	5354	2358	951	408	3677	322	667	383	6564	10221	3512	5197	6134	1806	2726	984	960	5391	5094	9241
Sphingobacteriales	5385.15	183095	15262.1	764.1	2871.6	688.25	1748.67	12391	6432	20570	38986	14605	14290	20808	13486	5455	5598	309	235	349	1956	2219	769	642	166	854	142	146	330	1801	2973	1177	6415	1992	818	452	1103	380	1475	1890	1881
Verrucomicrobiales	5085.68	172913	16279.4	220	872.6	159.25	879	2232	2303	3118	4356	64422	56426	1546	26749	815	827	115	120	59	213	716	183	176	180	403	35	229	53	976	998	518	1380	491	207	71	190	169	681	1007	949
Marinilabiliales	5014.79	170503	15017.8	588	1927	376	986.667	12667	4387	19662	40316	14429	14329	21525	12932	4734	5197	246	152	148	2462	1955	216	138	73	445	45	40	306	1726	1609	919	4546	835	485	125	727	167	874	1062	1024
Pasteurellales	4951.65	168356	2975.6	3629.2	10502	10032.2	1401	4927	4175	3298	4846	1420	2509	3461	2391	1269	1460	1360	4621	4576	770	3394	8976	6271	1267	3731	1326	4653	813	7544	12368	3713	14534	14351	13216	21139	2316	3458	1154	1807	1242
Aeromonadales	4891.38	166307	2506.2	2840.4	15244.2	7341	1203	4014	2749	2413	4320	1541	2520	3278	1856	1118	1253	925	960	2815	862	3280	6823	4730	487	6709	813	2980	667	3464	19445	5280	23680	24352	17477	6250	3003	2634	858	1347	1404
Spirochaetales	4395.26	149439	9522.1	900.2	3185	614.75	8819.33	14300	18308	14992	14249	3181	8519	3387	9915	4462	3908	528	125	250	1277	3878	603	185	230	1839	87	182	192	3985	3975	1038	4037	2890	474	329	1192	464	8463	10192	7803
Rhodobacterales	4326.38	147097	6215.9	3186	5265.8	2670.75	4935	7684	10878	9048	9820	2892	6921	3091	6470	2836	2519	514	1235	1402	1532	2875	2169	2332	2279	17200	322	936	325	2538	6536	2124	8348	6783	4442	2153	1537	2551	3828	5848	5129
Tissierellales	3994.44	135811	7720.4	1651.4	5207.2	714.5	4177.33	10208	8527	8746	17139	3518	10403	5119	7391	3564	2589	1444	145	701	2051	9029	868	252	616	1297	111	299	368	4475	10141	1743	3774	5903	287	553	401	1617	3902	4127	4503
Desulfobacterales	3726.21	126691	7308.7	1083.1	4786.6	1149.5	4551.33	10347	7404	10174	18461	2555	8619	3309	7339	3010	1869	465	245	518	768	2931	1387	804	189	3428	96	401	187	2744	5517	1573	9324	4775	1950	1175	799	674	4122	3294	6238
Rhodospirillales	3718.44	126427	8240.2	1221.9	3179.4	1345.75	3160.33	6978	6444	6706	12495	2608	30082	6980	5960	2229	1920	333	334	789	2029	1980	1105	1407	369	3754	119	706	339	1575	3213	1410	5502	4197	1958	1593	882	950	2665	3118	3698
Thiotrichales	3445.97	117163	3275.9	1789.4	8229.2	3830.5	1701.33	4491	4876	4609	5433	1543	2971	2341	3414	1489	1592	594	362	2189	650	2183	3509	3444	343	4310	310	4539	399	5753	11320	3482	10331	10260	8325	4237	1326	1434	1454	1646	2004
Selenomonadales	2949.32	100277	6056.2	802.4	3481.4	758.25	3633	8561	6628	7474	13299	3035	7781	3194	6180	2483	1927	694	173	220	1258	3788	533	264	185	848	61	171	181	2005	6486	1176	4305	3435	477	1093	340	1123	3234	3526	4139
Chromatiales	2761.62	93895	2189.1	1696.4	6907.4	3262	1862	3146	1704	3204	4216	1455	2513	1887	2056	963	747	446	393	1293	457	1560	3728	2466	355	6083	183	1559	310	2214	8483	2351	10943	10546	6916	3574	1446	1112	1394	1737	2455
Corynebacteriales	2613.32	88853	3782.1	721	4121	2075.5	4809.33	4516	6210	4828	6583	2218	4384	2001	3672	1730	1679	337	251	442	715	1484	615	517	282	2378	189	328	159	3722	5748	2503	3750	4882	2492	1469	2407	1934	4547	4928	4953
Micrococcales	2474.44	84131	4369.7	652.8	3485.8	1466.75	3091.67	5234	6587	5713	8375	2444	4821	2159	4924	1861	1579	372	193	445	706	1457	452	333	251	2174	145	1159	176	3819	5496	1505	3013	3596	1554	1150	1586	1577	2799	3381	3095
Streptomycetales	2391.68	81317	2580.6	611.4	4137.8	3176.5	4975.33	2763	3603	3009	4362	2101	3350	1449	2740	1186	1243	421	423	406	563	758	621	879	282	1491	270	833	243	2320	4908	3255	3742	6464	3343	2147	4000	3216	5103	4707	5116
Cellvibrionales	2365.91	80441	1895.4	1894.3	5848.6	2327	939.667	2579	2240	2416	3487	1154	1979	1511	1852	900	836	433	235	912	407	1159	2840	2036	282	10519	120	957	217	2105	8202	2036	8658	8242	5248	2250	1083	727	774	886	1159
Chitinophagales	2350.82	79928	6387.4	315.6	1570.4	454.25	980	5328	3090	8222	16459	5911	6324	8262	5527	2380	2371	177	97	107	916	919	190	182	57	446	65	72	217	1458	1820	507	2888	1179	562	492	524	239	811	1191	938
Entomoplasmatales	2325.76	79076	971.8	432.2	12213.8	385.25	491.667	867	867	1080	1920	840	1404	1226	882	309	323	245	101	1213	242	782	69	192	282	773	423	916	35	24702	16471	6924	269	12703	21	215	1233	72	538	482	455
Thermoanaerobacterales	2239.53	76144	4562.2	607.5	2680.8	400.25	3032.33	6405	5671	6027	9996	2116	5261	1948	5015	1856	1327	538	89	173	877	3197	370	114	149	524	44	180	165	2081	5503	658	2467	2695	229	198	256	918	2467	3344	3286
Desulfuromonadales	2136.38	72637	4219.7	452.4	2590.4	715.75	3272.33	7829	4224	7485	8326	1544	4188	1468	4392	1741	1000	241	105	210	407	1725	536	294	96	848	62	168	116	1704	3304	751	4383	2810	1467	586	405	405	2678	1874	5265
Xanthomonadales	1979.38	67299	2245.4	1331.3	2782.6	2754.25	1233	3151	4036	2899	3092	1284	2166	1616	2099	1061	1050	451	1609	1151	417	1250	2575	1937	496	3027	400	2597	306	2428	3437	1037	3912	3099	3399	5467	957	1194	1051	1257	1391
Planctomycetales	1959.44	66621	2891.7	1442.1	2720.6	1129.5	1443	3566	4202	4425	4901	1844	2829	1801	3043	1213	1093	196	716	251	291	722	234	795	2036	9126	54	769	64	1668	2800	1017	6426	1692	1419	786	681	1632	1295	1497	1537
Neisseriales	1746.15	59369	2388.5	739.7	3386.2	1624.75	1308.33	3263	3763	3488	4115	1001	2265	1328	2492	1149	1021	309	231	493	405	1246	1160	488	121	2718	226	606	126	1740	4309	1162	4913	4807	3246	1937	647	669	1039	1297	1589
Methylococcales	1603.29	54512	1331.7	1025.8	4140	1927.25	735.333	1905	1970	1855	2227	729	1270	752	1296	657	656	219	241	475	246	678	4251	962	102	3009	75	236	86	1156	5366	1093	6757	6328	3534	2539	635	1001	531	701	974
Rickettsiales	1598.85	54361	1676.9	1056.4	1774.8	2022.5	2923.67	2793	2285	2751	2188	408	1799	1396	1622	822	705	281	1380	962	1080	627	1876	1986	291	1129	952	1137	156	2570	1612	1033	1561	2098	1850	4168	969	1103	2009	3139	3623
Nitrosomonadales	1595.74	54255	1946.8	898.1	3371.8	1238.5	1169	2839	2853	2827	3420	865	1987	1018	1933	963	763	298	300	598	388	1840	1322	1101	224	2772	138	326	160	1201	4500	1055	4692	5411	2408	1015	734	797	822	1130	1555
Legionellales	1585.06	53892	1997.1	929.7	2595.6	2007.5	942.667	2366	4098	2916	2981	800	1876	996	2132	915	891	297	463	826	375	786	2401	1287	175	2491	196	647	141	2135	3323	1004	3269	3247	2843	3118	710	1359	786	1024	1018
Sphingomonadales	1576.53	53602	2649.2	769.6	1947.4	1022.25	1724	3083	3947	3814	4003	1622	3164	1649	2849	1331	1030	233	177	358	717	795	742	812	220	3505	137	283	133	1410	2511	864	2748	2204	1394	1259	752	684	1462	1770	1940
Synechococcales	1554.47	52852	2382.6	817.7	2296.2	813.5	1725.33	3211	3644	3606	3926	1146	2412	1327	2552	1113	889	243	236	380	363	879	3885	419	407	1263	102	441	497	1863	3023	1088	2709	2798	1175	788	491	800	1565	1831	1780
Halanaerobiales	1373.32	46693	2620.3	519.4	1611	252	2008.33	3574	4862	3476	4673	890	2544	1236	2738	1149	1061	405	46	65	402	3178	414	89	144	407	44	51	157	1799	3293	378	1296	1289	184	219	131	474	1851	2218	1956
Myxococcales	1327.76	45144	2698.1	343.6	1336.2	547.75	1871.67	3371	3673	3087	6673	1397	2941	935	3056	1011	837	160	104	123	321	863	191	734	118	778	44	167	73	911	1510	559	2363	1338	863	403	463	462	1371	2148	2096
Synergistales	1284.29	43666	2887.8	458.9	575.8	153.25	2171	4110	5251	4670	5069	702	2833	994	2869	1259	1121	259	54	86	551	2631	413	54	77	449	15	61	133	219	585	148	1465	462	141	237	86	149	2048	2361	2104
Nostocales	1279.94	43518	2160.2	570.1	1520.8	816	1239.67	2724	4224	3045	3129	1046	1880	1092	2445	938	1079	160	95	377	289	611	897	502	123	2425	222	1262	366	1011	2185	675	1877	1856	1086	1144	478	556	925	1406	1388
Acidithiobacillales	1273.38	43295	238.6	3853.4	272	127	165.333	420	178	251	576	178	255	135	224	108	61	36	15	49	14	54	213	9	166	37972	6	7	4	254	423	83	402	198	250	166	43	49	220	127	149
Veillonellales	1246.82	42392	2672.6	427.6	1107	266	1539.67	3693	3011	3392	5806	1316	3425	1469	2734	1040	840	315	48	119	586	2384	169	54	125	437	39	66	106	629	2036	379	1364	1127	231	364	113	356	1357	1540	1722
Acidaminococcales	1163.03	39543	2939.1	246.6	884.4	75.5	957.333	2947	1016	1872	10659	2401	4161	963	3964	975	433	151	23	125	549	1179	112	58	47	198	24	50	40	713	1555	197	1129	828	43	29	74	156	973	830	1069
Acholeplasmatales	1017.62	34599	1701.9	209.6	2673	125.25	496.333	1395	1879	1307	4715	910	2417	1510	1780	670	436	308	49	258	201	526	102	41	218	293	100	109	20	4368	4104	1650	475	2768	45	119	270	67	391	563	535
Coriobacteriales	984.235	33464	2371	184.9	906	127.75	925.667	2666	3065	2160	5152	1365	3011	2037	2432	1031	791	223	31	79	521	567	105	32	76	197	18	52	35	462	1605	298	1160	1005	114	65	134	198	664	1351	762
Orbales	930.265	31629	1122.8	354.7	2265.6	911	550	4666	921	1105	1693	309	758	443	606	406	321	133	62	513	178	492	703	852	69	515	30	97	135	1240	2831	809	3339	3109	2251	712	456	225	387	559	704
Saccharomycetales	886.588	30144	1152.8	283.8	1774.6	726.25	1254.67	1323	1459	1546	2021	490	1603	906	967	660	553	132	79	219	281	280	476	543	180	444	204	180	56	2418	2078	1063	1535	1779	840	445	910	710	1045	1454	1265
Chlamydiales	857.882	29168	1231	133.2	1829	364.5	1599.33	1287	1506	1314	2508	976	1197	1326	1224	527	445	118	42	109	142	518	60	50	59	135	99	105	20	3245	2933	801	670	1496	308	153	578	419	966	1936	1896
Pseudonocardiales	849.794	28893	1201	259.2	1293.4	799.75	1479.33	1365	1868	1332	1927	786	1532	861	1245	569	525	163	76	132	219	620	391	276	115	549	51	132	55	1196	1635	821	1227	1588	873	452	1130	744	1380	1563	1495
Oscillatoriales	840.853	28589	1400.8	303.1	1186.4	524.75	1040.67	1988	2071	1851	2390	684	1366	918	1596	601	543	139	57	213	226	425	1029	270	66	553	53	254	143	1352	1505	879	1328	868	530	941	307	321	867	1050	1205
Aquificales	828.235	28160	1808.3	188.1	709.6	95.5	1381	3285	3544	3455	2305	339	1212	426	2023	824	670	82	28	85	142	1079	103	112	88	148	14	51	72	1401	492	305	535	815	110	98	114	60	1052	1127	1964
Micromonosporales	780.059	26522	778.2	144.1	996.2	483.5	3428.33	846	1441	1001	1273	521	820	376	831	338	335	77	55	108	147	180	134	97	51	558	34	78	21	499	1339	775	905	1463	536	288	624	486	2819	3752	3714
Nitrospirales	774.029	26317	1547.2	129.4	928	251.25	1251	2948	2594	2620	2294	300	1258	507	1747	644	560	86	68	79	124	491	172	71	29	150	24	119	34	124	1356	390	1279	1491	445	270	140	150	1033	918	1802
Syntrophobacterales	772.324	26259	1604.5	122.5	875.4	188	1273	2813	1363	2821	3559	408	1829	480	1725	690	357	66	37	38	165	487	181	44	19	173	15	17	24	545	835	195	1992	810	326	169	137	120	1139	942	1738
Actinomycetales	741.5	25211	1498.5	209.5	840.2	238.5	952.667	1991	2704	2089	2376	646	1554	896	1469	677	583	155	47	66	278	1018	116	67	67	244	37	54	64	1105	1253	334	779	730	174	284	214	282	878	1137	843
Propionibacteriales	725.676	24673	1407.9	157.2	925.2	373.75	936.667	1733	2543	1931	2344	669	1498	665	1536	585	575	108	49	101	204	494	123	80	59	308	46	54	37	524	1431	529	999	1143	432	273	369	421	808	1063	939
Methanosarcinales	719.559	24465	1387.6	242.3	630	400.25	1065.33	2108	1602	2131	2800	563	1594	756	1329	565	428	250	123	57	172	1043	248	113	55	335	27	166	53	381	880	189	827	873	392	706	181	322	882	903	1411
Thermotogales	705.529	23988	1366.5	264	881.2	86	932.667	2093	2525	2484	2008	343	1066	477	1482	627	560	224	15	74	173	1664	118	35	69	222	46	49	86	1263	1394	427	427	895	45	79	73	147	884	1040	874
Fibrobacterales	697.294	23708	1842.7	108.5	365.2	218.5	482.667	1586	1869	2081	3013	2952	2498	1087	2198	593	550	77	19	210	188	299	120	14	32	108	18	13	35	124	586	175	648	293	148	495	105	126	404	625	419
Pelagibacterales	679.353	23098	1034.9	222.7	1328	239.5	880.667	1698	1602	1698	1581	337	1171	352	1064	453	393	70	60	106	383	319	116	161	135	812	65	259	23	2005	2116	725	560	1234	234	209	222	293	717	957	968
Bdellovibrionales	665	22610	1373.7	124.2	860	168.5	822	2021	2495	2193	2220	419	1201	549	1442	651	546	75	24	108	154	475	61	60	56	212	17	166	25	1957	745	320	559	719	140	237	222	75	629	906	931
Saprospirales	644.559	21915	1345.5	143.8	949.4	348.75	239	1172	867	1728	3368	1106	1416	1539	1223	451	585	69	34	32	243	444	79	230	92	199	16	125	38	570	1114	332	1464	1267	801	98	215	281	222	236	259
Hypocreales	639.735	21751	721.3	222.6	836	666.75	1728.67	888	1260	929	1058	443	816	382	707	348	382	128	130	200	185	105	294	384	156	491	153	221	58	426	876	688	970	1220	716	429	881	641	1482	1752	1952
Neocallimastigales	637.412	21672	1212.8	170.7	351.4	212.75	1728.67	1790	3410	1893	1171	175	857	367	1133	669	663	27	41	40	88	83	719	464	39	158	48	33	10	73	373	185	662	464	238	251	198	164	1487	1200	2499
Methanobacteriales	629.147	21391	1211.5	229.7	835.2	134.25	725.667	1724	1694	1950	2098	493	1074	777	1320	547	438	82	47	87	167	1563	122	25	76	89	39	44	45	1308	1310	227	599	732	65	218	162	92	556	719	902
Trichomonadida	627.029	21319	1310.8	83.7	567.2	40.5	1440.67	1703	2987	2517	1216	188	780	228	1305	715	1469	21	21	44	130	239	4	24	9	328	17	13	41	470	602	396	503	865	37	19	87	19	1130	1203	1989
Bifidobacteriales	613.088	20845	1123.1	107.5	1032	436.5	518.667	1337	1445	1143	2137	732	1522	807	1102	573	433	123	25	63	232	177	72	53	42	260	28	48	29	262	1923	537	943	1495	412	401	459	474	484	616	456
Chlorobiales	608.618	20693	1349.6	204.7	507.8	85.25	729	2042	1621	1910	2395	793	1313	965	1441	492	524	67	18	85	197	555	50	34	36	982	23	38	45	411	606	237	621	664	95	107	86	53	585	559	1043
Chroococcales	595.088	20233	907.9	237.8	1081.6	404	553	1438	1993	1437	1024	290	652	409	1065	374	397	116	26	111	159	717	611	192	41	364	41	41	52	594	1390	298	1741	1385	898	331	206	181	335	769	555
Eurotiales	588.029	19993	761.7	120.7	748.2	726.5	1464.67	870	1209	1016	1238	421	769	422	834	426	412	57	77	70	134	78	168	119	83	321	100	101	27	652	689	542	997	861	693	539	940	734	1194	1661	1539
Rhodocyclales	576.324	19595	781.9	334.1	971.4	529.75	428	1031	1171	1236	1235	353	725	540	771	356	401	81	147	274	168	304	606	444	49	1221	47	139	36	464	1352	394	1467	1180	782	889	229	219	346	435	503
Mucorales	562.971	19141	448.6	345.8	823.6	663.75	1441.67	465	740	427	794	238	533	399	461	218	211	67	86	110	135	57	251	2067	98	242	345	90	9	588	1058	636	1076	760	583	398	935	739	1428	1415	1482
Streptosporangiales	557.618	18959	817	147.3	793.2	650.5	885.667	986	1625	1019	1279	378	893	342	919	398	331	83	63	101	167	235	122	127	73	455	47	58	33	803	817	467	856	1023	792	466	882	462	768	965	924
Eggerthellales	555.294	18880	1170.9	90.3	845.2	113.5	515.667	1509	906	1295	2936	701	1682	720	1135	493	332	81	20	64	307	149	57	9	59	127	30	25	16	1002	1599	263	618	744	105	90	84	175	517	474	556
Anaerolineales	553.706	18826	1124.6	84.4	678.6	97.75	961.667	1536	1488	1460	2169	503	1490	584	1196	435	385	40	26	52	222	232	67	35	36	115	19	39	28	966	775	279	827	546	134	60	134	63	894	1115	876
Kinetoplastida	503.088	17105	455.6	109.9	954.4	818.75	1098.67	504	503	719	817	196	710	229	328	336	214	40	109	69	145	140	61	66	91	223	155	72	35	1336	936	656	877	967	881	358	1180	856	1018	1108	1170
Agaricales	489.706	16650	475	238.9	749	629.75	1053.67	582	1072	547	673	158	472	198	487	291	270	38	65	50	104	97	84	1607	57	212	75	59	27	660	885	757	688	755	564	456	861	638	937	1093	1131
Caulobacterales	488.088	16595	784.4	434.2	397.8	207	445	993	1067	1028	1451	441	964	504	768	334	294	49	71	247	180	254	182	125	65	3144	25	242	15	173	458	133	803	422	358	157	187	126	374	382	579
Thalassiosirales	478.941	16284	147.5	70.7	1159.4	833.25	222.667	150	371	159	269	37	154	41	149	74	71	14	165	17	38	64	18	48	184	152	7	4296	8	35	2611	704	2141	306	773	486	446	1628	196	209	263
Petrotogales	472.676	16071	794.1	267	678.2	76.75	539.667	1106	1394	1454	1168	229	657	456	823	329	325	127	26	62	111	1928	100	47	58	187	24	45	98	1280	895	278	242	696	54	85	83	85	445	543	631
Acidobacteriales	468.471	15928	1101.4	91.4	282	109.25	705.667	1437	1750	1813	1742	645	1090	530	1202	449	356	48	15	39	108	301	113	81	21	177	11	20	16	53	383	78	620	276	160	121	80	76	612	684	821
Eucoccidiorida	405.618	13791	285.9	323	441	443.5	1201.67	463	381	319	547	90	331	199	221	190	118	37	127	85	61	39	54	2552	73	152	50	106	12	157	404	386	562	696	408	186	848	332	549	759	2297
Deinococcales	381.912	12985	798	90.9	445	125.25	420.333	987	1406	1273	1208	385	757	330	934	382	318	47	18	49	93	279	33	75	29	274	12	80	29	622	423	197	500	483	179	145	102	75	390	436	435
CandidatusBrocadiales	366.147	12449	797.2	72.9	313.8	147.25	514.333	1322	1547	1309	1133	251	632	295	742	419	322	36	17	126	84	208	132	19	11	92	4	34	13	107	395	135	513	419	191	277	36	85	440	443	660
Peronosporales	362.647	12330	318.2	204	439.2	376	1059.67	448	768	546	345	54	321	112	244	168	176	35	66	34	83	71	44	1421	54	94	138	213	16	772	328	265	521	310	325	142	582	455	978	1061	1140
Haemosporida	361.853	12303	459.9	151.9	618.2	340.25	552.667	629	358	762	908	202	558	353	341	221	267	64	53	91	137	339	112	168	68	387	100	46	29	556	772	461	434	868	339	220	445	357	427	438	793
Naviculales	358.088	12175	118.9	54.8	885.2	604	105	123	347	124	114	45	126	36	127	72	75	1	115	27	31	10	17	80	160	105	2	3278	3	72	2081	482	1543	248	578	355	303	1180	114	106	95
Methanomicrobiales	353.088	12005	747	89.4	387.4	74	459	1214	648	1050	1661	379	910	392	744	306	166	59	15	10	104	537	25	18	23	97	6	12	19	590	477	113	427	330	109	44	86	57	469	316	592
Thermodesulfobacteriales	335.853	11419	743.7	32.8	322	45	603	1393	1136	1309	1353	93	688	122	804	312	227	33	12	43	69	57	21	11	13	47	22	47	8	147	409	189	483	382	24	63	41	52	483	465	861
Parachlamydiales	332.941	11320	524.8	114.1	662.4	147.5	321.333	616	952	686	898	323	488	232	570	265	218	72	6	49	59	429	301	40	37	136	12	26	39	1074	1016	293	356	573	234	154	89	113	246	367	351
Opitutales	329.971	11219	717.4	52.8	437.2	93.5	306	700	955	801	811	1158	1159	301	807	233	249	36	15	34	73	111	35	21	43	142	18	21	18	653	545	167	476	345	150	85	88	51	254	421	243
Desulfurellales	309.118	10510	740.3	60.9	139.2	41.75	532.333	1525	1033	1405	1239	138	600	167	760	355	181	31	14	12	71	220	113	73	10	58	7	26	12	48	166	50	282	150	71	54	16	26	446	415	736
Balneolales	307.265	10447	676.5	33.3	195.8	377.5	277.333	755	1477	991	1029	288	512	454	687	251	321	29	6	21	77	54	30	26	12	65	13	17	11	365	245	49	216	104	336	894	48	232	241	343	248
Bacteriovoracales	304.324	10347	696.4	99.5	252.2	54.5	286	1062	1107	1102	1060	253	510	381	836	378	275	45	11	56	75	525	82	49	33	105	14	26	25	99	312	136	363	351	112	46	34	26	179	232	447
Polyporales	284.265	9665	242.7	65.1	545	489.75	614	234	376	212	322	139	475	94	206	232	137	40	35	23	120	87	43	41	54	139	69	45	16	210	601	416	719	779	632	220	660	447	642	579	621
Dictyosteliida	283.206	9629	396.1	65.9	425.6	226	633	425	657	547	600	135	525	210	388	253	221	55	46	26	111	56	128	46	52	81	58	64	14	100	340	297	689	702	218	139	326	221	570	633	696
Suessiales	278.735	9477	258.4	86.3	560.8	388.75	520.667	377	589	497	277	61	188	90	254	123	128	30	33	28	38	86	31	48	41	94	434	100	9	99	753	351	814	787	509	159	448	439	558	484	520
Chrysiogenales	269.706	9170	619.1	32.2	165.2	37.75	556	1648	476	1283	1092	70	524	110	625	267	96	26	3	11	49	148	18	9	6	51	1	4	8	162	205	46	309	104	54	50	34	13	410	207	1051
Choanoflagellida	262.059	8910	222.9	135.2	424	335.25	592.333	181	354	298	244	145	293	221	177	171	145	83	73	123	105	168	122	276	128	127	147	61	30	247	431	310	602	530	331	140	550	320	551	595	631
Gemmatimonadales	252.824	8596	576.4	39.5	190	150.75	283	801	1298	932	756	254	371	174	683	257	238	8	48	7	45	69	35	33	13	128	9	30	5	176	181	52	388	153	141	230	121	111	217	348	284
Chaetothyriales	241.529	8212	247.1	72.3	307.8	188.5	887.667	322	478	244	329	148	335	100	260	124	131	27	26	30	60	22	45	262	45	173	33	47	15	311	252	238	353	385	191	97	283	183	861	852	950
Frankiales	240.882	8190	297.2	34.3	285	228.75	832.333	343	275	396	475	269	428	217	333	134	102	17	23	21	57	36	27	43	17	83	19	27	11	270	316	192	341	306	217	211	265	222	836	787	874
Desulfurobacteriales	236.294	8034	485	38.7	320.4	26.75	354	928	665	978	761	106	384	100	581	220	127	19	10	18	40	232	15	3	15	23	12	16	10	686	567	133	168	48	7	48	38	14	265	271	526
Holosporales	235.559	8009	349	229.8	186.2	88.5	299.667	600	505	522	495	50	600	124	285	198	111	13	13	472	466	139	64	697	9	410	15	28	9	127	152	48	378	226	161	110	62	21	232	297	370
Saprolegniales	230.676	7843	378.1	71.1	259	194	383.333	482	735	496	410	195	430	127	415	276	215	31	32	27	107	34	111	55	47	163	104	127	3	63	284	182	454	312	254	87	215	220	317	475	358
Ignavibacteriales	230.529	7838	552.4	27.3	172	33.25	341.333	792	930	897	878	214	394	337	586	256	240	17	13	16	65	70	38	20	4	27	3	7	17	170	181	39	289	181	58	26	22	27	351	336	337
Chlamydomonadales	223.735	7607	221.6	71.7	326.4	282	611	208	236	170	398	168	371	154	244	148	119	26	44	82	76	12	32	211	48	135	51	74	7	190	333	307	384	418	294	139	406	289	604	668	561
Harpellales	222.118	7552	275.9	47.1	448.4	171.75	457	512	405	562	316	59	213	63	295	165	169	17	37	23	27	13	119	121	38	25	51	15	7	429	511	340	349	613	137	68	266	216	364	480	527
Onygenales	220.882	7510	221.6	58.8	424.4	234.25	525.333	200	359	511	295	81	178	142	190	159	101	24	33	68	35	94	123	80	22	71	38	57	14	492	762	307	204	357	251	95	364	227	547	520	509
Thermales	216.794	7371	466.7	77.4	189.6	67.25	220.333	550	1183	716	533	142	410	155	532	223	223	58	9	25	56	379	78	22	19	116	12	23	29	26	158	165	297	302	76	57	75	61	200	253	208
Bacillariales	216.529	7362	107.1	23.1	496.2	393.5	135	96	309	142	82	53	112	29	126	59	63	5	69	16	9	7	5	18	58	34	10	1600	0	100	1223	288	798	72	332	303	252	687	73	208	124
Nevskiales	211.382	7187	343.7	99.7	288.6	180.5	168.333	511	572	532	575	90	303	207	359	178	110	33	15	49	48	68	257	123	25	302	77	75	8	78	328	115	539	383	306	245	111	60	127	140	238
Pleosporales	210.735	7165	236.9	44.3	268.8	345.75	528	365	47	351	546	169	376	141	205	108	61	26	40	15	50	12	44	34	22	174	26	33	9	202	263	221	300	358	322	218	499	344	526	469	589
Haloplasmatales	208.059	7074	297.4	72.2	527.8	35.75	191	334	308	250	771	143	410	245	323	119	71	84	14	14	46	375	49	9	58	61	12	5	18	534	1289	191	128	497	14	14	32	83	126	251	196
Glomerales	205.824	6998	136.6	70.9	472.2	336.25	332.333	186	90	212	273	75	170	100	91	83	86	60	56	41	40	25	175	30	50	89	143	194	26	115	555	448	478	765	294	180	524	347	342	305	350
Kosmotogales	205.147	6975	470.5	52.6	137.2	33.25	302	695	958	765	753	119	307	176	509	246	177	40	8	12	52	265	19	9	40	70	11	6	13	18	250	52	225	141	42	31	40	20	288	331	287
Puniceicoccales	203.882	6932	490.9	25.9	210	37.75	181	510	1071	633	581	404	490	223	532	206	259	6	9	9	54	56	15	17	20	65	8	10	10	355	295	80	200	120	40	19	51	41	96	268	179
Acidimicrobiales	190.176	6466	316.1	56.8	377.6	65.25	177.667	402	529	485	627	110	315	124	308	136	125	29	22	42	42	185	15	82	45	95	11	47	8	555	470	173	304	386	48	95	68	50	143	174	216
Thermococcales	189.765	6452	316.8	44.4	368.4	58	248.667	424	629	436	497	113	274	147	333	164	151	14	33	48	45	133	47	48	9	61	6	10	10	747	296	114	284	401	87	21	66	58	188	296	262
Cantharellales	189.324	6437	134.9	165	357.6	189.75	286.667	110	298	146	148	106	152	58	167	76	88	20	18	24	18	15	217	123	21	1172	22	24	7	346	372	275	322	473	192	85	282	200	248	328	284
Glomerellales	180.765	6146	238.3	42	219	228.75	431	250	639	338	286	92	219	77	227	137	118	26	21	18	52	30	44	50	22	123	34	28	12	90	258	191	238	318	206	101	358	250	380	455	458
Thermoplasmatales	179.618	6107	368.2	47.8	199.6	35	257.333	458	668	449	650	193	323	247	318	206	170	32	7	37	40	236	20	6	8	86	6	28	9	24	101	155	163	555	47	35	24	34	238	320	214
Chlorellales	170.912	5811	248	26.3	115.6	104.5	674.333	236	683	408	191	114	235	66	246	159	142	17	21	8	39	20	9	25	43	54	27	40	9	51	123	75	219	110	115	40	150	113	622	648	753
Blastocladiales	169.882	5776	69.9	195.5	375.6	97.5	277	63	111	54	89	50	95	78	75	54	30	16	17	13	16	5	26	1798	24	20	20	15	8	1398	97	69	146	168	84	38	162	106	172	322	337
Tremellales	168.324	5723	143	29.7	364.8	192.75	445.667	140	143	180	220	93	280	101	106	97	70	17	35	36	34	18	28	38	38	31	22	59	5	578	500	173	278	295	214	129	243	185	382	430	525
Methanococcales	167.971	5711	332.3	57.7	198.2	36.75	218.667	390	511	431	642	135	303	190	399	194	128	31	22	13	80	323	30	12	13	43	10	7	10	239	204	73	125	350	34	24	51	38	185	289	182
Chaetocerotales	165.235	5618	0.7	25.4	470.4	434.5	6.66667	0	0	0	3	0	0	3	0	1	0	0	100	5	2	5	0	10	74	58	0	1246	1	3	1011	298	954	86	488	253	148	849	11	2	7
Pleurocapsales	160.853	5469	229.7	106.5	233.8	144.75	107.667	271	466	277	328	128	223	136	256	119	93	59	9	31	23	340	428	50	12	108	5	6	30	119	261	65	319	405	185	295	34	65	73	123	127
Solirubrobacterales	158.941	5404	329.9	35.3	179.8	38.5	220.667	496	302	552	656	186	367	137	369	157	77	26	13	22	60	84	11	42	23	64	8	33	4	36	136	105	301	321	71	10	38	35	213	177	272
Halobacteriales	157.382	5351	261.3	51.9	258.8	72.25	202.667	336	548	398	400	88	235	114	304	104	86	42	12	31	31	286	28	24	25	35	5	18	10	397	206	93	241	357	102	36	71	80	173	229	206
Cardiobacteriales	155.706	5294	274.3	62.3	177.2	142.5	146.333	317	521	425	403	98	279	110	301	144	145	34	8	33	28	165	81	15	14	224	21	24	9	160	262	53	235	176	202	261	55	52	125	161	153
Haloferacales	155.471	5286	250.5	29.1	286.6	71	248.333	398	218	398	491	136	306	91	292	119	56	15	16	34	44	56	24	29	15	35	23	26	2	500	455	148	123	207	52	77	88	67	210	234	301
Helotiales	154.088	5239	201.7	43.4	217	156.5	344.333	211	295	289	298	121	271	94	194	91	153	48	16	12	24	8	192	27	19	61	27	39	5	226	214	172	241	232	156	108	213	149	313	286	434
Hymenostomatida	146.824	4992	201.2	37.4	281.6	180.75	151.333	141	117	185	494	43	508	89	105	163	167	19	101	26	63	7	67	16	26	36	13	15	6	146	405	202	327	328	222	83	252	166	136	139	179
Boletales	145	4930	131.1	52.3	227.6	215.5	350	156	215	112	224	72	201	71	100	82	78	21	29	57	40	20	76	26	27	174	53	26	20	102	317	162	268	289	188	127	331	216	350	330	370
Mamiellales	143.647	4884	174.2	60.4	257.6	140.75	200.333	247	82	185	298	138	331	108	182	104	67	20	41	70	52	23	63	63	78	165	29	78	8	34	208	169	439	438	146	161	129	127	194	209	198
Geodermatophilales	138.765	4718	193.5	58.8	226	131.75	164	268	344	249	274	91	222	89	219	104	75	32	21	28	61	210	30	21	20	155	10	26	20	189	277	153	186	325	112	49	222	144	167	186	139
Sordariales	137.324	4669	114.9	35.9	203.8	318	281.333	261	62	200	220	37	95	52	104	71	47	13	17	7	30	18	24	12	32	192	14	20	6	131	214	189	197	288	381	115	470	306	252	300	292
Tritrichomonadida	134.5	4573	299.4	34.1	129.2	54	119.333	319	448	269	522	74	446	106	258	278	274	9	21	36	104	47	27	5	12	71	9	13	5	34	106	93	214	199	53	71	30	62	84	141	133
Desulfarculales	133.5	4539	253.5	29.5	202.6	26.5	172	309	563	270	564	62	230	43	275	95	124	4	5	18	18	17	6	4	28	172	23	59	15	29	100	16	848	20	11	55	17	23	157	122	237
Natranaerobiales	129.618	4407	259.5	40.7	105.6	29	249	368	316	402	529	94	294	165	201	145	81	29	7	3	37	208	26	2	7	82	6	4	10	126	142	24	129	107	16	59	19	22	200	242	305
Methanomassiliicoccales	129.529	4404	318.8	25.9	109.4	7.5	121.667	443	400	408	734	79	406	95	348	141	134	17	3	26	60	89	9	6	7	39	3	5	10	14	48	21	161	303	9	1	10	10	121	96	148
Elusimicrobiales	129.471	4402	293.5	14.4	130.4	5	216	393	404	640	474	87	244	113	339	144	97	4	10	1	33	53	5	2	8	22	6	0	3	304	170	44	116	18	1	1	12	6	204	243	201
Sporadotrichida	128.206	4359	139.1	46.8	291	157.25	92.6667	183	193	152	267	26	228	44	108	120	70	24	112	14	32	6	92	51	26	80	31	137	1	24	394	133	643	261	189	155	104	181	62	131	85
Nautiliales	127.618	4339	235	23.3	191.4	54.25	189.667	461	338	491	335	31	185	117	214	111	67	12	0	18	41	102	12	12	8	25	3	5	8	86	423	69	201	178	88	86	17	26	196	111	262
Pucciniales	126.382	4297	106.4	36.8	301	180	205.333	123	121	132	169	85	151	81	58	97	47	51	23	16	54	32	51	20	25	54	42	20	4	511	240	148	319	287	151	210	187	172	169	208	239
BacteroidetesOrderII.Incertaesedis	125.059	4252	291	18.2	92	40.25	177.333	350	339	468	569	169	254	265	311	93	92	9	9	12	34	54	5	22	5	30	2	4	3	39	80	37	235	69	73	43	25	20	142	180	210
Rhodothermales	122.618	4169	332.4	10	44.6	14.25	153	384	1101	423	383	75	188	102	326	151	191	12	3	9	23	8	19	5	5	13	3	5	1	5	26	20	141	31	26	13	13	5	103	238	118
Lentisphaerales	121.147	4119	232	20.1	243.4	28.25	83.3333	287	101	304	560	263	272	153	215	93	72	7	8	26	29	46	41	13	10	21	0	14	4	289	115	143	286	384	71	11	21	10	112	39	99
Ustilaginales	119.5	4063	65	23.4	351	201.75	200.333	58	44	43	112	57	143	53	61	40	39	12	12	41	21	20	22	20	15	62	9	10	6	732	234	208	244	337	207	67	352	181	179	199	223
Capnodiales	119.471	4062	143.6	73.6	130.6	119.25	234	178	108	166	281	95	157	60	158	118	115	10	17	19	36	52	133	13	16	418	22	52	6	46	158	109	170	170	129	85	146	117	189	254	259
Chloroflexales	119.147	4051	234.2	38	108.4	99.25	126	409	420	327	416	78	224	50	232	109	77	25	12	19	27	45	131	66	17	36	2	10	2	45	166	42	134	155	76	45	154	122	133	103	142
Natrialbales	111.941	3806	131.5	60.4	231	63.5	151.667	169	158	136	265	88	213	79	115	52	40	36	4	7	52	207	151	8	18	113	8	7	16	343	233	72	241	266	105	37	61	51	177	145	133
Nitrospinales	108.5	3689	224.4	25.1	96.8	23.25	180.333	435	309	380	357	124	196	56	234	83	70	24	3	68	30	84	5	9	6	21	1	65	11	3	106	28	162	185	53	13	15	12	116	108	317
Eugregarinorida	103.206	3509	28.1	215.8	97.2	81.25	83.6667	27	45	46	38	8	50	15	17	19	16	3	18	6	9	2	1	2091	5	11	12	7	1	53	108	81	142	102	78	28	128	91	94	75	82
Mortierellales	99.0588	3368	96.1	23.3	135.4	183.25	244.333	126	60	107	242	52	114	83	104	42	31	14	14	13	30	49	35	9	19	32	18	18	13	81	105	90	183	218	243	85	218	187	230	210	293
Chitinispirillales	98.9118	3363	197.1	21.7	141.6	7.25	142.667	293	527	226	256	58	132	73	215	95	96	17	2	8	17	141	11	5	4	7	5	1	9	302	212	62	82	50	17	4	5	3	136	148	144
Kiloniellales	97.2647	3307	156.6	47	72.4	25.5	263.667	250	269	269	199	23	209	85	132	61	69	10	4	18	47	30	71	47	37	196	10	9	7	13	92	33	121	103	48	24	19	11	227	267	297
Solibacterales	96.7941	3291	198.9	12.7	135	26.75	124.333	279	308	302	336	103	201	64	232	77	87	3	16	13	13	16	7	9	6	38	6	19	1	14	108	83	225	245	68	4	22	13	114	155	104
Nitrosopumilales	93.8824	3192	228	24.9	20.6	18	84.3333	244	616	202	247	69	59	35	168	305	335	42	1	28	12	63	7	20	41	34	1	231	4	5	29	7	45	17	16	41	8	7	47	121	85
Rubrobacterales	93.7059	3186	199.4	31.1	94	21.75	105	183	520	287	232	124	157	49	246	83	113	17	4	10	10	173	5	2	6	81	3	3	6	50	177	33	87	123	37	4	23	23	70	138	107
Dehalococcoidales	93.4412	3177	246.3	12.7	30.4	7.25	130.667	248	569	332	344	130	191	126	270	115	138	12	3	10	28	47	4	2	1	19	1	10	4	1	19	15	61	56	4	4	11	10	104	151	137
Dictyoglomales	91.2647	3103	192.7	39.4	56.6	18	138.667	289	315	269	382	70	180	74	210	73	65	20	2	6	30	274	3	21	11	25	2	1	10	38	72	18	112	43	19	38	6	9	120	123	173
Bangiales	90.2647	3069	124.5	15.5	126	96	213.667	124	358	150	139	49	114	28	157	59	67	12	12	4	10	10	21	5	11	57	13	7	7	180	151	93	99	107	103	42	140	99	195	220	226
Hydrogenophilales	90.2059	3067	149.2	43.3	114	85.25	62.6667	355	85	237	295	64	189	50	121	71	25	16	7	16	26	29	106	21	1	206	5	7	36	57	123	44	210	136	124	177	17	23	43	60	85
Entomophthorales	89.7647	3052	44.7	7.4	167.2	22	38.3333	63	9	130	70	21	38	24	54	20	18	1	7	7	9	23	1	2	7	11	6	1478	14	449	151	54	91	91	37	9	31	11	18	34	63
Endomicrobiales	89.5294	3044	185	11.7	53.2	6.5	253.667	392	28	422	370	57	251	71	171	76	12	14	7	27	28	16	1	4	4	15	1	19	5	0	18	16	120	112	3	15	5	3	249	182	330
Calditrichales	89.3235	3037	204.1	22.4	67.8	6.5	133	336	167	292	443	115	230	114	219	83	42	11	2	4	20	108	12	11	7	47	2	5	3	71	62	25	106	75	3	6	12	5	129	84	186
Xylariales	88.9706	3025	106.6	20.6	173.6	97.5	161.333	111	171	106	211	39	125	89	82	64	68	10	19	19	10	9	23	20	10	78	8	11	0	36	157	154	247	274	86	60	126	118	148	138	198
Ardenticatenales	87.8824	2988	223.2	25.9	34.2	4	98	312	622	265	299	60	159	77	218	118	102	7	2	3	16	182	8	20	10	11	0	9	7	16	26	13	101	15	3	2	8	3	75	108	111
Tilletiales	87.5	2975	19.1	21.7	177.2	183	313	28	7	17	49	9	34	18	9	13	7	13	7	29	6	2	4	5	8	85	58	10	0	64	174	156	215	277	150	74	303	205	302	331	306
Heterotrichida	87.2941	2968	112.4	30.9	192.2	49.5	117	116	102	188	188	22	226	34	66	106	76	11	12	10	48	7	100	15	17	70	19	25	0	375	278	92	154	62	57	44	56	41	106	140	105
Caldisericales	83.0588	2824	147.9	19	176.4	6.5	81	218	273	251	255	24	103	71	166	53	65	14	6	1	16	112	4	0	7	18	12	0	4	392	295	61	52	82	0	2	12	12	61	77	105
Phycisphaerales	83	2822	180.2	16.5	27.8	18	212	217	442	260	239	109	108	45	211	87	84	5	3	4	12	74	3	8	11	44	1	6	2	9	24	8	81	17	24	14	16	18	181	252	203
Prymnesiales	82.8529	2817	83	100.6	49.8	77.25	116.667	106	15	54	230	50	166	59	75	43	32	87	19	44	31	135	583	7	23	72	5	66	7	11	56	32	121	29	174	20	46	69	85	133	132
CandidatusAltiarchaeales	82.4706	2804	133.3	8.3	167.2	22.25	152	252	143	179	264	54	130	75	127	66	43	8	2	6	22	3	21	1	0	18	2	6	1	72	384	96	96	188	3	33	26	27	131	89	236
Pyrenomonadales	81.9412	2786	130.5	27.9	137	54.5	84.6667	157	96	149	281	73	217	89	120	71	52	31	18	7	37	7	100	21	29	16	13	42	3	22	128	44	194	297	55	50	57	56	62	73	119
Peniculida	81.2353	2762	139.2	29	151.4	28.5	60.6667	122	172	107	313	41	320	40	69	113	95	16	52	21	47	6	13	15	19	90	11	23	4	4	77	139	181	356	27	24	38	25	58	74	50
Gigartinales	80.7059	2744	88.7	47.5	85.4	107.25	168	57	67	64	229	11	208	22	81	100	48	7	14	237	55	13	4	9	24	33	79	19	3	49	90	96	111	81	108	43	161	117	116	200	188
Schizopyrenida	80.4412	2735	119.8	30.2	188.4	40.5	39	123	147	130	234	39	189	78	101	93	64	10	12	23	41	126	1	10	22	44	13	11	3	311	247	183	144	57	39	36	50	37	34	48	35
Holophagales	80.3824	2733	170.7	23.2	89	13.5	95	194	303	303	245	97	176	57	189	73	70	14	34	4	16	80	13	10	8	52	1	4	6	3	171	23	119	129	20	6	13	15	70	111	104
Magnetococcales	79.1176	2690	106.6	43.6	158.4	20.5	100.667	173	140	177	207	52	126	42	90	35	24	5	158	21	21	27	73	27	2	93	9	3	9	13	332	91	238	118	41	27	9	5	73	25	204
Kordiimonadales	77.8235	2646	104.2	57.7	80.4	33.5	58.6667	127	37	151	201	61	194	84	123	39	25	15	7	47	51	59	91	152	21	122	12	312	3	3	106	18	151	124	86	22	19	7	55	67	54
Silvanigrellales	77.6765	2641	203.5	16	26.2	7	92.3333	194	634	354	193	36	135	20	269	101	99	11	1	1	12	117	6	2	3	6	1	5	5	11	31	8	48	33	6	15	3	4	73	122	82
Ktedonobacterales	76.5	2601	116.5	14.5	154	56.5	96.3333	287	46	204	160	67	146	61	113	49	32	4	3	7	24	33	8	12	5	42	7	3	3	248	290	42	121	69	24	130	33	39	75	82	132
Archaeoglobales	76.0588	2586	169.6	8.3	51	22.25	150	332	182	318	267	54	179	56	184	88	36	4	9	11	17	3	25	2	2	10	0	2	11	25	21	22	81	106	8	57	11	13	103	95	252
Desulfurococcales	74.4706	2532	138.2	17.2	118.6	22.5	94.6667	260	140	232	279	29	174	38	134	63	33	18	2	13	19	48	30	13	15	10	4	6	5	76	161	50	142	164	25	19	17	29	78	78	128
Hymenochaetales	72.4412	2463	94.8	38.6	122.4	47.25	99.3333	98	249	104	102	20	81	45	80	79	90	34	21	17	25	14	21	148	35	48	23	21	9	346	74	55	70	67	46	26	65	52	98	90	110
Gonyaulacales	71.3529	2426	0.6	1.2	48.4	120.5	560	0	0	5	0	0	0	0	1	0	0	0	0	7	0	0	1	4	0	0	0	4	0	45	34	30	25	108	93	39	207	143	277	710	693
Sulfolobales	69.8824	2376	100.8	10.8	192.8	14.25	75.6667	122	177	239	111	14	90	46	153	34	22	9	6	14	25	6	17	8	2	20	1	9	3	36	68	207	53	600	22	4	23	8	82	64	81
Oligoflexales	69.5294	2364	134	8.5	76.2	30.5	143.667	271	179	229	205	41	121	46	156	44	48	8	2	2	16	7	13	14	13	10	0	3	2	7	139	15	136	84	78	14	18	12	95	121	215
Chthoniobacterales	69.4118	2360	170	13	38.4	13.25	94	125	307	195	123	317	276	33	234	31	59	5	8	4	15	27	26	24	9	7	5	2	1	36	53	13	84	6	22	4	14	13	85	119	78
Longamoebia	67.4118	2292	95.9	19.6	86.6	114	74.6667	99	76	81	126	46	146	48	78	51	208	12	12	8	35	6	61	7	15	22	18	21	3	49	85	68	153	78	116	60	150	130	62	77	85
Ophiostomatales	67.2647	2287	76.1	9.1	61	49.25	308.333	97	142	68	114	28	125	24	84	36	43	4	10	3	15	6	27	3	8	8	7	6	2	21	83	50	79	72	39	32	70	56	304	303	318
Ectocarpales	67.1471	2283	62.7	18.7	154.4	72	84	64	84	58	92	48	96	59	54	45	27	9	53	13	15	8	10	23	32	14	10	155	2	19	446	119	126	62	77	27	82	102	90	59	103
Russulales	66.2941	2254	48	8.9	198	98	98.3333	58	10	66	100	23	103	18	52	30	20	2	6	10	13	3	16	17	8	7	7	7	1	437	284	102	72	95	98	45	141	108	95	70	130
Caldilineales	66.0294	2245	137.3	11	93.6	16	73.6667	152	208	208	204	96	186	55	137	79	48	2	3	5	13	15	25	6	13	28	0	6	3	11	265	46	127	19	7	45	2	10	70	55	96
Atheliales	65.5	2227	89.8	8.6	77	74.25	178	86	296	105	93	26	60	17	96	47	72	7	7	6	15	3	12	3	11	10	12	25	2	43	77	76	70	119	72	59	89	77	179	239	116
Herpetosiphonales	64.5882	2196	151.2	9.4	63.6	9	76.3333	238	285	236	200	68	139	27	166	86	67	10	8	6	24	18	8	4	5	11	0	3	4	9	133	16	104	56	16	4	6	10	77	76	76
Eustigmatales	64.3824	2189	92.7	8.4	104.8	74.75	88.6667	122	217	245	70	11	57	22	96	47	40	3	8	5	12	22	6	3	15	7	3	88	1	22	238	86	82	96	52	35	119	93	79	117	70
Thermoproteales	63.4706	2158	132.4	8.3	84	22.75	78.3333	204	132	262	218	53	173	33	139	73	37	7	0	4	20	3	14	10	5	15	5	3	2	36	107	38	122	117	21	20	33	17	94	57	84
CandidatusNanopelagicales	61.2353	2082	98.5	6.5	155.6	9	66.3333	117	277	202	64	15	70	23	116	56	45	10	1	23	13	11	2	0	2	3	0	18	1	388	282	48	33	27	5	4	19	8	85	60	54
Rhizophydiales	59.8529	2035	86.1	19.9	57.6	52	155	94	116	59	203	20	149	46	72	57	45	6	12	27	23	23	18	9	19	50	12	13	1	16	84	48	94	46	52	43	68	45	111	210	144
Isochrysidales	59.2059	2013	52.3	28.5	114.4	83.5	73.3333	51	5	65	106	41	96	64	35	35	25	18	28	8	23	17	21	22	50	83	15	78	1	44	138	92	177	121	91	40	106	97	71	63	86
Sneathiellales	59.0294	2007	108.6	12.3	90	33.25	71	197	217	171	139	2	92	37	135	54	42	2	2	8	21	15	8	30	5	31	1	2	0	7	92	13	213	125	81	5	31	16	35	55	123
Philasterida	58.5882	1992	128.2	10.2	53	50	43.3333	108	384	104	113	35	186	28	129	99	96	0	37	5	17	3	10	7	6	17	0	11	2	17	103	13	86	46	51	30	45	74	19	82	29
Mesoaciditogales	56.3824	1917	138.3	5.7	20	4.25	119.333	161	377	215	170	34	67	16	203	53	87	2	0	1	8	25	10	3	2	6	0	0	2	2	18	12	35	33	3	5	5	4	100	168	90
Orbiliales	55.0294	1871	105.4	10.6	44	36.75	112.333	115	337	141	110	31	74	32	88	54	72	11	5	8	12	3	19	14	5	19	10	7	0	26	79	29	62	24	31	22	40	54	76	120	141
Kiritimatiellales	54.7647	1862	121.6	14	23.2	14	109	112	160	120	225	121	161	95	117	61	44	7	1	0	13	83	3	3	4	26	0	3	4	3	16	11	64	22	6	17	6	27	119	114	94
Sporidiobolales	53.8529	1831	67.6	24.8	53.2	48.25	142	109	31	141	75	51	86	43	77	39	24	3	8	6	46	37	21	9	12	75	31	15	7	15	49	44	88	70	52	11	69	61	140	124	162
Methylacidiphilales	53.6471	1824	116.3	4.5	48.2	5.5	117.333	143	141	161	117	174	210	19	144	30	24	7	2	1	8	16	1	2	4	3	1	1	0	6	73	14	83	65	2	9	6	5	186	114	52
Magnaporthales	53.5294	1820	46.2	10.8	83.4	70	155	37	84	38	52	43	47	37	60	27	37	11	8	9	14	13	3	4	3	30	13	88	0	28	106	40	124	119	77	36	95	72	106	224	135
Pelagomonadales	53.4706	1818	75.3	11.5	73.4	48.75	85	60	243	75	73	20	90	25	79	37	51	6	14	3	22	12	9	5	16	20	8	131	2	9	96	108	112	42	58	33	33	71	59	112	84
Ceramiales	51.2353	1742	95.7	3.7	108.8	6.25	58	150	248	176	91	10	46	35	100	53	48	9	6	1	11	1	1	3	3	2	0	5	0	142	287	54	48	13	9	1	8	7	44	66	64
Chthonomonadales	48.7941	1659	131	2.1	17.2	6.25	60.6667	194	365	195	136	31	96	22	128	59	84	2	0	0	5	2	2	2	1	0	7	31	4	18	19	9	34	6	15	0	8	2	41	78	63
Ferrovales	47.8235	1626	91.7	26.8	40.2	21	49	161	121	116	194	21	101	54	95	32	22	12	8	5	27	69	38	50	10	43	6	4	5	4	47	16	72	62	52	10	16	6	15	10	122
Auriculariales	47.6471	1620	63.4	24.8	54.4	52.75	81.3333	78	48	93	72	39	140	23	78	30	33	32	63	8	19	5	40	7	14	46	14	10	1	25	60	62	65	60	49	19	81	62	90	71	83
Schizosaccharomycetales	47.4118	1612	33.9	8.1	156.4	50.75	67	65	6	33	61	9	60	44	15	24	22	11	11	4	15	1	2	6	14	9	8	6	0	15	392	89	116	170	54	6	56	87	55	68	78
Acidiferrobacterales	47.1176	1602	45.8	33.3	91.6	26.75	78.3333	84	13	54	126	17	60	35	49	15	5	5	0	13	12	20	35	12	6	229	1	8	3	17	126	27	172	116	57	24	16	10	66	55	114
Perkinsida	46.9412	1596	46.1	12.1	68.4	82.25	109	51	6	56	121	21	87	23	23	45	28	5	11	10	16	8	7	14	13	14	23	12	4	34	56	59	112	81	64	17	157	91	116	107	104
Limnochordales	46.6765	1587	52.5	4.6	136.4	10.75	96.6667	32	55	35	161	41	84	15	73	18	11	5	1	3	10	8	5	4	0	10	0	1	0	248	257	45	84	48	10	2	19	12	108	97	85
Salinisphaerales	46.3824	1577	30.8	48	122	20	32	59	22	27	86	15	36	18	33	6	6	13	1	4	5	109	58	6	8	276	0	2	1	25	341	91	73	80	52	5	18	5	16	27	53
Chitinivibrionales	46.1471	1569	112.8	10.4	10	1.5	93	203	66	254	203	60	114	67	94	37	30	4	2	6	21	36	12	0	4	18	1	1	1	1	5	5	32	7	3	0	1	2	84	89	106
Trichosporonales	44.2353	1504	54	17.7	72.4	56.5	59.6667	71	35	64	65	23	104	47	67	36	28	21	10	7	22	5	6	7	17	63	19	7	13	19	84	60	88	111	58	21	79	68	55	49	75
Glycomycetales	42.9706	1461	81.2	11.3	42.6	18.5	81	115	176	123	88	56	75	36	87	23	33	1	3	2	14	3	5	12	4	68	1	5	1	12	81	13	67	40	25	16	9	24	75	82	86
Cyanidiales	42.9412	1460	77.2	15.2	53.6	27.25	39.3333	79	125	53	160	35	119	40	80	44	37	2	16	11	41	1	2	35	22	10	12	40	1	10	55	29	129	45	30	18	29	32	26	53	39
Dacrymycetales	42.5882	1448	30.8	21.8	81.8	50.25	71.6667	28	11	19	65	23	54	36	24	17	31	11	6	13	39	15	35	58	10	20	11	7	90	23	95	59	133	99	50	27	64	60	73	75	67
Chytridiales	41.5294	1412	41.5	17.8	94.6	42	56.6667	77	2	37	69	31	110	21	32	15	21	12	9	6	11	1	38	7	12	74	8	7	1	13	67	39	119	235	58	24	53	33	48	47	75
Methanocellales	40.5588	1379	71.3	15.9	60.6	8.25	53	129	18	91	174	34	111	47	79	26	4	3	3	14	18	59	4	1	10	47	0	8	4	3	55	49	40	156	23	4	5	1	60	42	57
Dothideales	40.4118	1374	54.3	15.2	56.6	55.5	48.6667	47	94	55	98	26	76	27	42	37	41	17	15	10	19	25	19	2	8	16	21	22	6	29	102	43	49	60	48	36	79	59	56	38	52
Mariprofundales	39.4412	1341	70.6	16.5	41.6	19.75	52.3333	134	18	91	188	17	112	34	70	34	8	3	8	15	9	11	31	21	3	60	4	25	1	20	54	27	75	32	41	13	5	20	55	21	81
Diaporthales	38.8529	1321	34.9	6.5	85.6	48.25	74.6667	54	68	11	69	23	32	21	38	23	10	9	5	0	5	7	19	9	1	8	2	61	1	113	110	38	74	93	86	34	38	35	60	107	57
Verrucariales	37.8529	1287	30.6	7.2	77	50	107.333	24	124	39	47	6	21	3	23	8	11	1	0	1	2	3	1	61	1	0	2	2	0	17	105	39	105	119	55	13	85	47	88	142	92
Fimbriimonadales	36.6471	1246	91.3	5.4	22.2	13	37	71	160	71	166	114	95	51	93	54	38	9	2	1	8	3	1	1	3	24	2	5	0	2	28	6	66	9	29	11	8	4	24	69	18
Parvularculales	36.5882	1244	53.5	7.4	89	25.75	28.3333	88	109	62	100	27	62	17	40	17	13	2	6	1	15	19	16	10	3	2	0	2	0	4	130	24	145	142	56	18	17	12	23	31	31
Albuginales	33.1471	1127	33.1	25.7	57.4	32.5	24.3333	26	4	25	59	39	56	50	37	22	13	5	34	4	17	58	11	14	19	25	70	40	9	15	54	68	109	41	35	26	36	33	17	29	27
Sphaerobacterales	32.5588	1107	47.6	11.9	67.8	3.75	49.6667	49	18	77	113	31	81	11	64	27	5	3	2	1	18	71	5	6	3	10	0	4	5	107	169	16	37	10	2	6	3	4	42	51	56
Sebacinales	32.3235	1099	26.3	9.3	86.6	37.75	50.3333	21	5	12	58	20	44	78	4	10	11	2	5	10	7	5	4	7	6	34	13	8	0	152	106	67	46	62	60	9	53	29	36	70	45
Pneumocystidales	31.6176	1075	44	7.6	82	9	35.3333	63	97	38	71	12	51	25	44	26	13	4	3	5	16	6	6	1	23	6	6	5	2	243	41	24	62	40	8	4	16	8	31	31	44
Sphaeropleales	31.1176	1058	32.8	12.3	51.6	44.25	49.3333	21	50	22	31	27	75	23	35	20	24	6	10	4	7	18	2	5	10	50	11	21	3	13	54	67	72	52	45	21	63	48	43	61	44
Spizellomycetales	30.0588	1022	39.9	15.5	42.2	36.5	32.6667	41	47	48	48	26	69	25	52	22	21	18	19	2	15	5	34	5	15	29	13	11	2	13	41	31	64	62	67	9	42	28	29	46	23
Thermomicrobiales	30.0588	1022	68.6	2.8	35.8	1.5	38.3333	99	142	151	59	15	49	5	105	33	28	1	0	9	4	0	6	1	0	6	1	8	0	5	2	38	17	117	2	1	1	2	17	81	17
Basidiobolales	29.9706	1019	29.5	23.3	43.8	24.25	53.3333	17	5	31	55	29	59	40	30	20	9	16	6	7	14	9	127	2	12	35	5	14	1	32	56	22	87	22	28	12	30	27	38	81	41
Monoblepharidales	29.9412	1018	37.6	14.6	38.6	35.5	48.6667	13	7	26	68	32	68	60	30	49	23	7	7	8	31	5	14	9	19	30	16	11	4	11	32	28	86	36	37	23	47	35	47	51	48
Botryosphaeriales	29.5588	1005	21.8	13.6	47	54	64.3333	6	24	34	47	16	31	21	10	16	13	8	5	17	16	5	4	3	5	64	9	3	4	16	50	45	52	72	51	24	80	61	39	42	112
Nakamurellales	28.6765	975	49.4	7.6	44.2	22	30.6667	75	146	77	41	6	53	20	37	12	27	4	3	1	9	10	7	5	1	36	0	2	2	4	149	29	18	21	53	3	10	22	36	31	25
Chroococcidiopsidales	28.0588	954	56.7	5	22.2	5.5	58.6667	59	90	74	85	26	53	42	54	37	47	0	2	5	14	2	2	8	1	12	4	0	28	41	27	7	28	8	4	2	10	6	40	57	79
Nitrososphaerales	27.9118	949	66.5	12.5	6.4	3.5	36	73	194	112	85	8	28	28	74	22	41	2	1	6	11	41	0	53	1	7	3	3	2	7	2	5	13	5	1	8	0	5	19	64	25
Jaapiales	27.6471	940	32.8	5.5	72.8	19.75	32.3333	30	107	32	48	0	11	5	36	10	49	1	2	9	2	1	19	15	4	2	0	17	0	140	120	58	8	38	16	10	34	19	38	27	32
Leucosporidiales	27.5882	938	26.1	2.2	80	46.75	22.6667	20	80	24	53	13	18	4	28	14	7	3	6	0	5	2	1	0	0	3	2	0	0	6	260	73	20	41	28	17	73	69	17	27	24
Kineosporiales	27.4412	933	25	5.5	25	26.25	131	40	44	26	43	9	36	11	23	8	10	5	1	1	10	6	23	2	3	2	2	4	1	10	22	16	38	39	48	18	21	18	119	142	132
Geastrales	27.1471	923	14	4.7	43	57	96.6667	5	15	15	33	4	36	13	12	4	3	4	4	3	2	2	9	5	2	3	13	2	1	14	45	50	32	74	55	29	80	64	88	113	89
Thermogemmatisporales	26.9706	917	62.7	3.5	17.4	8.5	44	79	120	132	69	20	52	20	86	28	21	4	3	2	7	5	6	1	2	2	3	1	1	4	32	10	32	9	21	4	6	3	37	65	30
Gloeophyllales	26.7353	909	17.5	10.2	49.2	33.25	34.6667	14	15	29	13	9	38	18	16	13	10	6	3	1	4	14	9	6	6	27	26	148	1	18	53	29	78	68	38	15	44	36	37	35	32
Microascales	26.2647	893	31.1	7.3	38.8	25.5	70.3333	14	26	13	93	9	50	55	17	25	9	5	3	9	6	5	4	11	11	12	7	1	1	66	35	23	23	47	28	7	34	33	54	73	84
Ceraceosorales	24.7059	840	17.7	5.5	31.6	46.25	84.3333	11	5	9	28	37	36	8	16	14	13	4	3	7	10	3	1	4	6	8	9	6	6	18	48	26	23	43	32	21	66	66	78	83	92
Cystofilobasidiales	24.4118	830	26.6	2.7	29.2	20.25	103	25	82	18	33	2	24	13	35	14	20	1	3	3	4	1	2	2	6	4	1	1	0	7	38	22	43	36	15	30	25	11	86	133	90
Actinopolysporales	24.1176	820	41.8	3.9	34.2	13.5	44.6667	83	87	39	37	25	33	36	41	18	19	2	0	7	5	0	4	2	3	7	9	4	0	4	50	21	28	68	16	6	12	20	25	34	75
Spirulinales	23.7941	809	46.6	3.9	19	17	46.3333	50	100	19	81	39	70	36	25	27	19	2	1	1	4	6	3	3	4	15	0	2	0	19	6	11	30	29	7	47	7	7	44	60	35
Microbotryales	23.2941	792	20.9	5.1	24.2	63.5	51	39	12	50	21	5	24	13	31	8	6	1	5	4	3	5	9	3	7	8	6	2	2	23	19	20	30	29	51	29	100	74	42	55	56
Catenulisporales	23.0882	785	31.5	9.9	26.2	26.5	41	40	37	33	44	40	53	18	22	16	12	1	0	11	8	22	14	23	5	14	1	7	4	7	36	13	39	36	27	22	27	30	43	32	48
Jiangellales	22.9412	780	34.5	8.4	38.8	19.75	23.6667	37	8	59	66	36	58	13	45	15	8	2	2	4	16	6	0	2	2	50	0	6	1	8	110	30	32	14	19	8	30	22	19	29	23
Taphrinales	22.8235	776	35.8	4.2	38.6	19.25	33.6667	47	3	44	100	22	69	14	28	21	10	2	4	4	10	0	3	11	4	2	2	4	1	6	46	17	68	56	26	14	20	17	25	22	54
Pezizales	22.7059	772	26.6	10	35.6	33.25	29.3333	32	3	3	71	6	55	36	29	16	15	4	3	11	32	3	2	4	8	28	5	7	0	11	24	31	77	35	35	17	39	42	28	27	33
Wallemiales	21.4118	728	45.6	3.4	28.6	6.5	22.6667	106	2	83	103	12	52	9	45	27	17	4	2	1	9	1	2	1	4	3	7	0	1	3	10	83	36	11	8	5	7	6	22	19	27
Nanoarchaeales	21.3529	726	64.3	0.1	1.8	1.5	22.3333	47	377	67	4	0	5	2	62	31	48	0	0	0	0	0	0	0	0	1	0	0	0	0	3	1	3	2	0	0	1	5	3	50	14
Hildenbrandiales	21.2059	721	4.7	0.5	4.4	0.75	214.333	5	23	7	1	0	3	1	4	1	2	0	0	2	1	0	2	0	0	0	0	1	0	0	2	2	4	14	2	0	0	1	102	275	266
Hemiaulales	19.5588	665	0	5	55.8	47.75	0	0	0	0	0	0	0	0	0	0	0	0	33	0	0	0	0	3	7	7	0	145	0	0	135	25	116	3	50	37	9	95	0	0	0
Thermoflexales	19.0588	648	46.3	2.5	8.2	1.75	36	50	72	60	98	32	44	10	63	20	14	2	2	4	6	5	0	0	2	4	0	2	2	0	15	3	19	4	1	0	5	1	26	29	53
Neolectales	18.7353	637	20.1	1.9	51.2	14.5	33.3333	9	97	3	30	3	17	9	15	10	8	3	1	2	5	1	2	0	4	0	1	3	0	5	67	22	72	90	26	0	17	15	35	15	50
Venturiales	18.5	629	8.1	7.8	21.8	29.25	81.3333	7	4	7	20	4	16	7	10	1	5	0	7	1	3	2	2	2	4	56	1	0	0	10	29	14	32	24	29	6	53	29	86	79	79
Malasseziales	17.9412	610	27.4	8	24.6	20.75	15	28	23	21	28	32	52	24	24	23	19	5	9	6	12	2	22	1	9	6	8	2	3	12	12	17	70	12	17	8	17	41	14	18	13
Umbilicariales	17.6471	600	3.4	1.7	28.4	31.25	93.6667	6	3	8	5	5	2	0	0	0	5	2	2	3	0	0	0	5	1	1	3	1	0	12	34	21	30	45	45	8	43	29	95	102	84
Mytilinidiales	17.5882	598	32.9	3.7	14.2	16.25	30.6667	32	141	39	15	4	20	2	34	14	28	1	2	2	0	1	2	0	0	26	3	4	0	3	19	15	13	21	17	4	29	15	26	44	22
Trechisporales	16.9706	577	25	2	19.6	14.75	49.3333	26	15	42	40	9	47	25	20	17	9	0	1	2	6	0	2	2	3	3	1	2	0	7	18	15	34	24	14	5	19	21	45	58	45
Chlorodendrales	16.1765	550	49	0.1	0.6	0.25	18.3333	37	265	65	5	0	3	1	66	20	28	0	0	0	0	0	0	1	0	0	0	0	0	0	0	0	3	0	1	0	0	0	8	42	5
Gloeobacterales	15.4118	524	29.5	4.7	9	6.25	37	60	3	46	54	9	54	35	19	10	5	0	0	0	9	4	1	5	3	25	0	0	1	2	16	7	16	4	6	3	6	10	32	29	50
Immundisolibacterales	15.0882	513	34.8	2.6	5.2	9.25	25.3333	84	43	32	56	21	47	12	35	12	6	0	0	1	3	2	4	1	1	14	0	0	0	0	2	0	14	10	2	31	2	2	30	22	24
Acidilobales	14.8235	504	40.8	2.5	3	1.25	16.6667	35	84	47	21	42	47	9	84	19	20	0	3	1	5	0	1	7	2	5	1	0	1	2	0	2	10	1	4	0	1	0	8	36	6
Erysiphales	14.6176	497	9.5	17.2	19.4	11.5	25.3333	7	1	6	17	3	23	12	12	7	7	3	15	19	7	2	101	5	14	2	4	9	2	4	28	22	24	19	10	12	9	15	29	21	26
Coniochaetales	14.5882	496	15.9	3.9	21.8	25	28	13	1	22	28	2	52	13	4	19	5	0	0	1	5	2	3	2	4	19	3	3	2	7	29	28	17	28	23	14	43	20	34	18	32
Corticiales	13.4118	456	21	3.6	13.2	15.25	27	26	37	41	16	0	23	11	13	13	30	1	2	1	4	1	7	0	1	16	3	2	0	1	12	17	25	11	14	3	23	21	22	30	29
Gloeoemargaritales	13	442	29.9	1.9	6.2	4.25	25	33	101	42	30	24	26	9	13	5	16	1	1	2	4	1	1	0	1	8	0	1	0	3	11	2	9	6	6	3	4	4	21	20	34
Mixiales	12.9706	441	21.3	4.5	10.6	10.5	28.6667	30	19	51	22	2	10	7	31	21	20	2	13	2	6	0	1	1	5	10	5	2	0	2	14	9	19	9	10	5	16	11	24	48	14
Nitriliruptorales	12.7353	433	22.3	5.5	20.6	4.5	10.3333	23	48	29	29	13	17	21	28	13	2	4	0	2	5	33	1	7	1	2	0	2	1	2	28	7	39	27	8	2	4	4	10	8	13
Amylocorticiales	12.6176	429	4.9	4.1	20	25.25	44.6667	2	0	5	18	3	12	2	2	3	2	1	0	0	8	0	4	0	1	27	0	3	1	10	27	22	11	30	23	28	30	20	44	42	48
Phaeomoniellales	11.9118	405	20.3	2.3	15.8	10	19.3333	46	6	39	44	13	15	2	30	6	2	4	1	1	1	3	4	3	3	2	1	2	0	6	11	11	22	29	9	3	17	11	16	8	34
Kickxellales	11.5	391	11.3	3.9	24.6	16.75	14	8	26	9	15	3	9	17	13	10	3	3	6	3	5	2	9	1	5	3	2	7	0	5	24	23	42	29	25	10	19	13	6	17	19
Fragilariales	11.0588	376	0	3.2	31.6	28.75	0	0	0	0	0	0	0	0	0	0	0	1	18	0	0	1	0	3	5	3	1	71	0	7	70	20	56	5	40	14	10	51	0	0	0
Thermoleophilales	10.0294	341	20.5	6.3	4.8	1	14.3333	11	3	1	98	20	25	6	37	3	1	0	0	0	0	21	0	1	10	30	1	0	2	5	5	1	13	0	2	1	0	1	13	10	20
Georgefischeriales	9.52941	324	12.3	2.8	10.4	13	19.6667	15	7	4	21	6	27	9	8	19	7	0	2	7	7	0	1	2	6	1	2	10	0	5	7	6	19	15	11	5	26	10	19	18	22
Eupodiscales	9.02941	307	0.1	2	28.2	22	0.333333	0	0	0	1	0	0	0	0	0	0	0	9	0	0	0	0	0	8	3	0	56	0	0	69	18	53	1	25	9	8	46	1	0	0
CandidatusActinomarinales	8.88235	302	17.2	2.6	3.2	0.25	29	29	3	15	57	11	22	9	14	6	6	1	0	1	1	0	8	0	3	4	8	0	0	1	1	1	12	1	1	0	0	0	26	21	40
Gymnodiniales	8.64706	294	10.7	0.3	23.6	4	16.3333	29	0	22	14	12	12	3	12	3	0	0	1	0	0	0	0	1	1	0	0	1	0	66	44	5	3	0	2	1	7	6	12	1	36
Lithodesmiales	8.47059	288	0	2.5	23.8	21.25	0	0	0	0	0	0	0	0	0	0	0	0	14	0	0	0	0	1	6	4	0	59	0	1	52	10	54	2	31	16	4	34	0	0	0
Euglyphida	8.38235	285	16.7	2.1	12.8	1.75	8	39	6	35	16	9	19	8	29	4	2	0	0	7	3	4	0	2	0	5	0	2	0	0	1	17	4	42	1	0	3	3	10	5	9
Chattonellales	7.61765	259	6.6	1.3	29.4	6	2	4	14	16	4	4	2	14	6	2	0	3	4	0	2	1	0	1	1	1	0	3	0	1	93	0	3	50	2	4	1	17	1	4	1
Togniniales	7.32353	249	13.4	2.9	7.2	2.75	12.3333	18	34	24	25	6	13	1	7	5	1	0	0	22	1	0	0	0	1	5	0	2	0	0	12	4	13	7	3	2	1	5	14	18	5
Pavlovales	7.02941	239	15.5	0.6	6.2	1	14	44	21	34	19	1	9	0	21	4	2	0	0	0	0	0	0	0	6	0	0	1	0	10	5	6	8	2	1	1	0	2	8	7	27
Acidothermales	5.82353	198	14.9	0.8	3.2	0.75	7.33333	5	0	6	41	37	21	9	28	1	1	1	0	0	3	0	1	1	0	2	0	0	0	1	4	0	8	3	0	0	1	2	6	11	5
Xylonomycetales	5.23529	178	7.1	1.2	7	6.75	9	6	1	2	16	5	26	2	8	3	2	1	0	0	7	0	0	0	2	0	2	6	0	0	8	9	14	4	6	4	11	6	5	12	10
Laminariales	5.08824	173	12.6	0.4	1.2	0	12	38	0	18	46	0	5	0	14	5	0	0	2	2	0	0	0	0	0	0	0	1	0	0	2	0	4	0	0	0	0	0	9	10	17
Goniochloridales	4.82353	164	0.5	2.6	25.4	0	0	3	1	0	0	1	0	0	0	0	0	0	0	18	1	0	0	0	1	6	0	6	0	0	0	30	1	96	0	0	0	0	0	0	0
Ulvales	4.61765	157	4.1	1	20.2	0	0	1	0	1	22	4	9	1	3	0	0	0	0	5	1	0	0	2	1	1	0	5	0	0	0	17	9	75	0	0	0	0	0	0	0
Peridiniales	4.47059	152	1.3	1	8.4	15	0	3	0	1	2	0	3	2	1	0	1	0	4	0	1	0	0	2	3	0	0	27	0	1	22	3	16	0	19	5	7	29	0	0	0
Nemaliales	4.44118	151	3.7	3.2	14	0.75	1.33333	3	1	2	7	3	8	7	3	2	1	0	2	5	0	20	0	0	1	3	1	2	3	1	4	15	4	46	1	1	0	1	1	1	2
Fervidicoccales	4.29412	146	7.9	0.1	2	0.5	17.6667	28	1	18	11	5	12	1	3	0	0	0	0	0	0	0	0	1	0	0	0	1	0	0	1	0	7	2	0	1	0	1	17	12	24
Parmales	4.26471	145	2.9	0.8	6.8	10.25	0.333333	3	0	2	9	6	4	1	4	0	0	0	3	0	2	0	0	0	3	0	0	32	0	0	12	7	13	2	16	2	3	20	1	0	0
Rhizosoleniales	4.17647	142	2.7	1.5	9.4	9	0	3	0	0	10	2	4	0	7	1	0	0	2	4	0	0	1	6	1	1	0	17	0	0	28	4	14	1	13	3	3	17	0	0	0
Coscinodiscales	4.11765	140	0	1.2	12.4	12.5	0	0	0	0	0	0	0	0	0	0	0	0	6	0	0	0	0	0	4	2	0	16	0	0	27	8	25	2	14	5	10	21	0	0	0
Phaeocystales	3.64706	124	8.6	0.2	0.2	3.75	6	10	32	10	6	0	2	1	16	3	6	0	0	0	0	0	0	1	0	1	0	2	0	0	0	0	0	1	2	0	10	3	3	11	4
Gracilariales	3.58824	122	6.2	2.2	2.8	2	3.33333	14	0	7	7	7	9	6	7	4	1	1	0	0	0	17	0	1	2	1	0	6	0	0	6	3	4	1	1	2	2	3	7	0	3
Batrachospermales	3.38235	115	4.8	0	0.2	0.25	21.6667	1	0	0	9	0	3	32	2	1	0	0	0	0	0	0	0	0	0	0	0	0	0	0	1	0	0	0	0	0	0	1	11	27	27
Ulotrichales	3.38235	115	10.8	0.6	0	0.25	0	53	5	2	7	0	11	8	18	3	1	0	0	0	0	1	2	2	0	1	0	0	0	0	0	0	0	0	1	0	0	0	0	0	0
Eunotiales	3.11765	106	0	0.8	8.8	6.5	0	0	0	0	0	0	0	0	0	0	0	0	2	0	0	2	0	2	2	0	0	28	0	0	12	2	28	2	7	4	1	14	0	0	0
Bryopsidales	3.05882	104	4.3	0.8	4.6	1.75	5	4	20	5	5	0	4	0	2	0	3	1	0	0	0	0	0	0	5	2	0	8	0	1	9	2	8	3	1	3	1	2	5	10	0
Corallinales	2.91176	99	0.4	0.1	18	1	0	1	0	0	2	1	0	0	0	0	0	0	0	0	0	0	0	0	1	0	0	0	0	53	28	1	7	1	0	1	3	0	0	0	0
Fucales	2.82353	96	3.1	0.7	1.2	1	15.6667	10	0	2	2	2	9	2	1	2	1	0	4	0	0	1	0	1	1	0	0	1	0	0	1	0	5	0	2	0	0	2	12	20	15
Euglenales	2.61765	89	2.4	0.4	3.4	0.75	13	6	1	5	7	1	2	0	0	2	0	0	1	1	0	0	0	0	0	0	2	2	0	3	5	0	7	2	1	0	0	2	8	18	13
Cymbellales	2.58824	88	0.3	0.9	5.4	7	0.333333	0	0	0	0	0	3	0	0	0	0	0	5	0	0	0	0	0	3	1	0	20	0	0	14	7	6	0	8	7	1	12	1	0	0
Cryptomonadales	2.38235	81	2.5	0.7	2.6	2	9.33333	1	0	1	3	0	7	5	1	5	2	1	1	0	2	1	1	1	0	0	0	0	0	0	5	2	5	1	0	1	3	4	6	10	12
Synurales	2.38235	81	0.3	0	0.8	2.25	21.6667	0	0	0	3	0	0	0	0	0	0	0	0	0	0	0	0	0	0	0	0	0	0	0	1	0	0	3	0	2	6	1	12	26	27
Physariida	2.29412	78	2.4	1.3	7.4	0.5	0.666667	0	0	0	7	4	7	0	1	2	3	0	0	0	1	0	0	1	1	2	8	0	0	0	25	0	12	0	2	0	0	0	0	1	1
Entodiniomorphida	2.26471	77	6.5	0.2	1.4	0.75	0	1	0	6	19	10	5	9	7	5	3	0	0	0	1	1	0	0	0	0	0	0	0	0	0	1	4	2	1	1	0	1	0	0	0
Methanopyrales	2.17647	74	3.2	0.2	2	4	4.33333	3	1	0	11	2	6	3	2	4	0	0	0	0	1	0	1	0	0	0	0	1	0	0	0	0	8	2	3	3	7	3	6	3	4
Leptocylindrales	2.02941	69	0.2	0.7	5.2	5.25	0	1	0	0	0	0	1	0	0	0	0	0	1	0	1	0	0	0	4	1	0	13	0	0	9	8	9	0	8	3	2	8	0	0	0
Pyramimonadales	2	68	2.8	0.4	0.8	3.25	6	3	8	3	1	2	6	0	3	1	1	0	0	0	1	0	0	0	3	0	0	1	0	0	1	0	3	0	3	1	5	4	3	12	3
Micropepsales	1.94118	66	6.1	0.4	0.2	0	0	18	0	11	6	0	16	0	5	5	0	0	0	0	4	0	0	0	0	0	0	0	0	0	0	0	1	0	0	0	0	0	0	0	0
Gelidiales	1.88235	64	2	0.8	3.8	3.25	1	0	0	1	7	0	4	3	2	2	1	0	0	0	0	0	8	0	0	0	0	0	1	1	0	7	2	9	3	2	2	6	0	0	3
Nemastomatales	1.73529	59	0.3	0	0.6	0.25	17	0	0	1	0	0	2	0	0	0	0	0	0	0	0	0	0	0	0	0	0	1	0	0	0	2	1	0	1	0	0	0	11	36	4
Cenarchaeales	1.73529	59	2.4	0.1	4.4	0.75	3	2	6	5	2	1	3	3	1	1	0	0	1	0	0	0	0	0	0	0	0	0	0	0	0	6	0	16	1	0	1	1	2	2	5
Diplonemida	1.55882	53	4.7	0	0.6	0.75	0	5	0	3	8	4	7	6	7	1	6	0	0	0	0	0	0	0	0	0	0	0	0	0	0	1	2	0	3	0	0	0	0	0	0
Compsopogonales	1.52941	52	4.6	0.1	0.2	0	0.333333	5	9	8	3	0	8	5	3	3	2	0	0	0	1	0	0	0	0	0	0	3	0	0	0	0	1	0	0	0	0	0	1	0	0
Oxymonadida	1.52941	52	4.1	0.3	1.4	0	0	5	1	1	6	4	8	7	2	5	2	0	0	0	3	0	0	0	0	0	0	1	0	1	1	0	5	0	0	0	0	0	0	0	0
Stylonematales	1.5	51	0.1	0.8	6.6	2	0	0	0	0	0	0	0	0	1	0	0	6	0	0	0	2	0	0	0	0	0	1	0	0	9	0	0	24	1	1	0	6	0	0	0
Microthamniales	1.44118	49	1.6	1.6	2.4	0.25	0	3	2	3	1	0	3	1	0	1	2	6	1	1	0	0	1	0	4	1	2	2	2	0	1	0	6	5	0	0	1	0	0	0	0
Prorocentrales	1.26471	43	0.4	0	5.2	3	0	1	0	0	0	0	2	0	1	0	0	0	0	0	0	0	0	0	0	0	0	1	0	0	5	0	2	19	4	0	1	7	0	0	0
Slopalinida	1.26471	43	4	0	0.6	0	0	2	0	2	5	2	13	10	1	5	0	0	0	0	0	0	0	0	0	0	0	0	0	0	0	0	3	0	0	0	0	0	0	0	0
Chromulinales	1.23529	42	1.7	1.2	1.8	0.5	0	5	0	0	4	0	4	0	2	2	0	0	0	0	1	0	0	3	3	4	1	2	0	0	4	0	5	0	0	1	0	1	0	0	0
Gaiellales	1.20588	41	2.1	0	1.8	0.25	3.33333	4	4	5	3	0	3	0	1	1	0	0	0	0	0	0	0	0	0	0	0	0	0	1	0	0	5	3	0	1	0	0	1	4	5
Pedinomonadales	1.20588	41	0	0.2	7.4	0.5	0	0	0	0	0	0	0	0	0	0	0	0	0	0	0	0	0	0	1	0	1	0	0	37	0	0	0	0	0	0	2	0	0	0	0
Trichonymphida	1.17647	40	2.5	1.2	0.6	0	0	2	0	2	3	6	8	0	0	2	2	0	0	4	1	0	1	2	1	0	3	0	0	0	0	1	2	0	0	0	0	0	0	0	0
Myzocytiopsidales	1.05882	36	0	0	1.6	6.75	0	0	0	0	0	0	0	0	0	0	0	0	0	0	0	0	0	0	0	0	0	1	0	0	0	2	1	5	4	8	2	13	0	0	0
Prasinococcales	1	34	2.6	0.1	1	0.25	0.333333	2	1	11	2	0	2	1	4	3	0	0	0	0	0	0	0	0	1	0	0	0	0	2	1	1	1	0	0	0	0	1	0	0	1
Bonnemaisoniales	0.911765	31	3.1	0	0	0	0	0	0	0	0	13	9	0	9	0	0	0	0	0	0	0	0	0	0	0	0	0	0	0	0	0	0	0	0	0	0	0	0	0	0
Toxariales	0.882353	30	0	0.3	2.6	1.5	0	0	0	0	0	0	0	0	0	0	0	0	0	0	1	0	0	0	1	1	0	8	0	0	7	1	4	1	1	1	1	3	0	0	0
Peltigerales	0.852941	29	0	0.1	0.6	0	8.33333	0	0	0	0	0	0	0	0	0	0	0	0	0	0	0	0	0	1	0	0	0	0	0	0	3	0	0	0	0	0	0	0	0	25
Heteronematales	0.823529	28	0.8	0	0.2	0	6.33333	6	0	2	0	0	0	0	0	0	0	0	0	0	0	0	0	0	0	0	0	0	0	0	0	0	1	0	0	0	0	0	5	6	8
Euplotida	0.794118	27	0.7	0.1	1.4	3	0	0	0	2	0	0	2	0	1	1	1	0	1	0	0	0	0	0	0	0	0	0	0	0	4	0	1	2	6	1	4	1	0	0	0
Rhodymeniales	0.764706	26	0.8	1	0.8	0.5	0.333333	2	0	0	2	0	2	0	2	0	0	0	0	0	0	10	0	0	0	0	0	1	0	1	3	0	0	0	1	0	1	0	1	0	0
Halymeniales	0.735294	25	0.4	0.1	1.2	0.25	4	1	0	0	2	0	1	0	0	0	0	0	0	0	0	0	0	1	0	0	0	1	0	0	6	0	0	0	0	1	0	0	4	5	3
Eutreptiales	0.705882	24	0.2	0.5	0.8	1	2	0	0	0	1	0	1	0	0	0	0	0	2	0	0	0	0	1	1	1	0	2	1	0	3	0	1	0	3	0	0	1	1	4	1
Sebdeniales	0.676471	23	0.1	0	0.4	0.25	6.33333	0	0	1	0	0	0	0	0	0	0	0	0	0	0	0	0	0	0	0	0	0	0	0	2	0	0	0	0	0	1	0	5	5	9
Vaucheriales	0.647059	22	0.4	0.3	1.6	1	0	0	0	0	0	4	0	0	0	0	0	0	2	0	0	0	0	0	1	0	0	3	0	0	5	0	2	1	3	0	0	1	0	0	0
Chlorosarcinales	0.647059	22	1.7	0.1	0.8	0	0	0	1	0	6	1	4	2	1	1	1	0	0	0	0	0	0	0	0	1	0	0	0	0	0	0	4	0	0	0	0	0	0	0	0
Thoreales	0.588235	20	0	0.6	1.2	1.25	0.333333	0	0	0	0	0	0	0	0	0	0	0	0	0	0	0	0	5	0	1	0	2	0	0	2	2	1	1	1	1	0	3	0	1	0
CandidatusPeribacterales	0.529412	18	0.4	0	0.8	0.75	2.33333	1	0	3	0	0	0	0	0	0	0	0	0	0	0	0	0	0	0	0	0	0	0	0	2	0	0	2	0	0	0	3	2	1	4
Rhodochaetales	0.529412	18	0.5	0.1	0.4	2.5	0	0	0	0	1	1	2	0	0	1	0	0	0	0	1	0	0	0	0	0	0	0	0	0	0	0	2	0	0	9	0	1	0	0	0
Syndiniales	0.5	17	0.2	0.2	0.6	0.75	2	2	0	0	0	0	0	0	0	0	0	0	0	0	0	1	0	0	0	1	0	0	1	0	0	0	1	2	0	0	2	1	1	4	1
Hypotrichomonadida	0.5	17	1.6	0.1	0	0	0	0	0	0	0	7	7	0	2	0	0	0	0	0	0	0	0	0	0	1	0	0	0	0	0	0	0	0	0	0	0	0	0	0	0
Rotaliida	0.441176	15	1.4	0.1	0	0	0	0	0	0	0	0	0	14	0	0	0	0	0	0	0	0	0	0	1	0	0	0	0	0	0	0	0	0	0	0	0	0	0	0	0
Porphyridiales	0.382353	13	0.4	0	1.2	0	0	1	0	2	0	0	0	0	0	1	0	0	0	0	0	0	0	0	0	0	0	3	0	0	2	0	4	0	0	0	0	0	0	0	0
Dictyotales	0.352941	12	1	0	0	0.25	0	1	0	0	0	0	0	9	0	0	0	0	0	0	0	0	0	0	0	0	0	1	0	0	0	0	0	0	1	0	0	0	0	0	0
Palmariales	0.352941	12	1.2	0	0	0	0	0	0	1	4	0	4	0	3	0	0	0	0	0	0	0	0	0	0	0	0	0	0	0	0	0	0	0	0	0	0	0	0	0	0
Oxyrrhinales	0.352941	12	0.3	0.1	0	0.75	1.66667	0	0	0	0	0	2	0	1	0	0	0	0	0	0	1	0	0	0	0	0	0	0	0	0	0	0	0	1	0	2	0	0	0	5
Plocamiales	0.323529	11	0.9	0	0	0	0.666667	0	0	0	5	0	1	0	3	0	0	0	0	0	0	0	0	0	0	0	0	0	0	0	0	0	0	0	0	0	0	0	0	0	2
Lecanorales	0.264706	9	0.2	0	0.2	1.25	0.333333	2	0	0	0	0	0	0	0	0	0	0	0	0	0	0	0	0	0	0	0	0	0	0	0	0	1	0	0	0	5	0	0	1	0
Sticholonchida	0.264706	9	0.1	0.1	0.6	1	0	0	0	0	0	0	0	0	0	1	0	0	1	0	0	0	0	0	0	0	0	0	0	0	0	3	0	0	1	0	2	1	0	0	0
Cercomonadida	0.235294	8	0.5	0	0.4	0.25	0	0	0	1	1	0	1	0	1	1	0	0	0	0	0	0	0	0	0	0	0	0	0	0	0	0	2	0	0	0	0	1	0	0	0
Collodaria	0.235294	8	0.7	0	0.2	0	0	0	0	0	5	0	0	0	1	1	0	0	0	0	0	0	0	0	0	0	0	0	0	0	0	0	1	0	0	0	0	0	0	0	0
Rhodellales	0.205882	7	0.4	0	0.2	0.25	0	1	0	0	1	0	1	0	1	0	0	0	0	0	0	0	0	0	0	0	0	1	0	0	0	0	1	0	0	0	1	0	0	0	0
Dasycladales	0.205882	7	0.3	0	0.2	0	1	0	0	0	2	0	1	0	0	0	0	0	0	0	0	0	0	0	0	0	0	0	0	0	0	0	1	0	0	0	0	0	2	0	1
Diversisporales	0.205882	7	0.4	0.1	0.4	0	0	0	0	0	3	0	0	1	0	0	0	0	1	0	0	0	0	0	0	0	0	0	0	0	1	0	1	0	0	0	0	0	0	0	0
Koralionastetales	0.205882	7	0	0.1	1.2	0	0	0	0	0	0	0	0	0	0	0	0	0	0	0	0	0	0	0	1	0	0	0	0	0	6	0	0	0	0	0	0	0	0	0	0
Coccolithales	0.176471	6	0	0	0.6	0	0	0	0	0	0	0	0	0	0	0	0	0	0	0	0	0	0	0	0	0	0	3	0	0	1	2	0	0	0	0	0	0	0	0	0
Himatismenida	0.176471	6	0.5	0	0.2	0	0	0	0	0	3	0	0	2	0	0	0	0	0	0	0	0	0	0	0	0	0	0	0	0	1	0	0	0	0	0	0	0	0	0	0
Protosteliales	0.176471	6	0.2	0	0.2	0.75	0	0	0	0	0	0	0	1	0	1	0	0	0	0	0	0	0	0	0	0	0	0	0	0	0	0	1	0	1	1	0	1	0	0	0
Monomastigales	0.176471	6	0	0.1	0.4	0	1	0	0	0	0	0	0	0	0	0	0	0	1	0	0	0	0	0	0	0	0	0	0	0	0	1	0	1	0	0	0	0	1	2	0
Ascoseirales	0.176471	6	0	0	1.2	0	0	0	0	0	0	0	0	0	0	0	0	0	0	0	0	0	0	0	0	0	0	0	0	0	0	1	2	3	0	0	0	0	0	0	0
Pyrocystales	0.147059	5	0.3	0.1	0	0	0	1	0	2	0	0	0	0	0	0	0	0	0	0	0	0	0	0	1	0	0	1	0	0	0	0	0	0	0	0	0	0	0	0	0
Prasiolales	0.147059	5	0.5	0	0	0	0	0	0	0	2	0	3	0	0	0	0	0	0	0	0	0	0	0	0	0	0	0	0	0	0	0	0	0	0	0	0	0	0	0	0
Arcellinida	0.147059	5	0.2	0.2	0.2	0	0	0	0	0	0	0	1	1	0	0	0	0	0	0	1	0	0	0	0	0	1	0	0	0	0	0	1	0	0	0	0	0	0	0	0
Arthoniales	0.147059	5	0	0.1	0.2	0.75	0	0	0	0	0	0	0	0	0	0	0	0	0	0	0	0	0	0	0	1	0	0	0	0	0	0	1	0	0	0	0	3	0	0	0
Lagenidiales	0.117647	4	0.3	0	0	0	0	0	0	0	0	0	2	0	0	1	0	0	0	0	0	0	0	0	0	0	0	1	0	0	0	0	0	0	0	0	0	0	0	0	0
Thaumatomonadida	0.117647	4	0.3	0.1	0	0	0	0	0	1	0	0	2	0	0	0	0	0	0	0	0	0	0	1	0	0	0	0	0	0	0	0	0	0	0	0	0	0	0	0	0
Spumellaria	0.117647	4	0.3	0	0	0	0.333333	0	0	0	1	0	1	0	0	1	0	0	0	0	0	0	0	0	0	0	0	0	0	0	0	0	0	0	0	0	0	0	1	0	0
Armophorida	0.117647	4	0.1	0	0.6	0	0	0	0	0	0	0	1	0	0	0	0	0	0	0	0	0	0	0	0	0	0	0	0	0	3	0	0	0	0	0	0	0	0	0	0
Chaetopeltidales	0.117647	4	0.1	0.1	0.4	0	0	0	0	0	0	0	0	1	0	0	0	0	0	0	1	0	0	0	0	0	0	0	0	1	0	0	0	1	0	0	0	0	0	0	0
Vestibuliferida	0.117647	4	0	0	0.2	0.75	0	0	0	0	0	0	0	0	0	0	0	0	0	0	0	0	0	0	0	0	0	0	0	1	0	0	0	0	2	0	0	1	0	0	0
Pinguiochrysidales	0.0882353	3	0.2	0	0	0	0	0	0	0	0	0	0	2	0	0	0	0	0	0	0	0	0	0	0	0	0	1	0	0	0	0	0	0	0	0	0	0	0	0	0
Thalassiophysales	0.0882353	3	0	0.1	0.2	0	0	0	0	0	0	0	0	0	0	0	0	0	0	0	0	0	0	0	1	0	0	1	0	0	1	0	0	0	0	0	0	0	0	0	0
Palmophyllales	0.0882353	3	0.2	0.1	0	0	0	1	0	0	0	0	0	0	0	1	0	0	0	0	0	1	0	0	0	0	0	0	0	0	0	0	0	0	0	0	0	0	0	0	0
Hapalidiales	0.0882353	3	0.2	0	0	0.25	0	0	0	0	2	0	0	0	0	0	0	0	0	0	0	0	0	0	0	0	0	0	0	0	0	0	0	0	0	0	1	0	0	0	0
Oltmansiellopsidales	0.0882353	3	0.2	0	0.2	0	0	0	0	0	1	0	1	0	0	0	0	0	0	0	0	0	0	0	0	0	0	0	0	0	1	0	0	0	0	0	0	0	0	0	0
Urostylida	0.0882353	3	0.1	0	0.4	0	0	0	0	0	0	0	1	0	0	0	0	0	0	0	0	0	0	0	0	0	0	0	0	0	0	2	0	0	0	0	0	0	0	0	0
Bicosoecida	0.0882353	3	0.2	0.1	0	0	0	0	0	0	0	0	0	0	0	0	2	0	0	0	0	0	0	0	0	1	0	0	0	0	0	0	0	0	0	0	0	0	0	0	0
Pertusariales	0.0882353	3	0	0.1	0	0.5	0	0	0	0	0	0	0	0	0	0	0	0	0	0	1	0	0	0	0	0	0	0	0	0	0	0	0	0	0	2	0	0	0	0	0
Ralfsiales	0.0882353	3	0	0.3	0	0	0	0	0	0	0	0	0	0	0	0	0	0	0	0	0	0	0	0	0	2	1	0	0	0	0	0	0	0	0	0	0	0	0	0	0
Pythiales	0.0882353	3	0	0	0	0.5	0.333333	0	0	0	0	0	0	0	0	0	0	0	0	0	0	0	0	0	0	0	0	0	0	0	0	0	0	0	0	0	1	1	0	1	0
Trentepohliales	0.0882353	3	0	0	0.2	0.5	0	0	0	0	0	0	0	0	0	0	0	0	0	0	0	0	0	0	0	0	0	0	0	0	0	1	0	0	0	0	0	2	0	0	0
Acrasida	0.0588235	2	0.1	0	0	0	0.333333	0	0	1	0	0	0	0	0	0	0	0	0	0	0	0	0	0	0	0	0	0	0	0	0	0	0	0	0	0	0	0	0	1	0
Exobasidiales	0.0588235	2	0.2	0	0	0	0	0	0	0	2	0	0	0	0	0	0	0	0	0	0	0	0	0	0	0	0	0	0	0	0	0	0	0	0	0	0	0	0	0	0
Pseudoamphisiellida	0.0588235	2	0.2	0	0	0	0	0	0	0	1	0	1	0	0	0	0	0	0	0	0	0	0	0	0	0	0	0	0	0	0	0	0	0	0	0	0	0	0	0	0
Chaetophorales	0.0588235	2	0.2	0	0	0	0	0	0	0	0	1	1	0	0	0	0	0	0	0	0	0	0	0	0	0	0	0	0	0	0	0	0	0	0	0	0	0	0	0	0
Cryomonadida	0.0588235	2	0.1	0.1	0	0	0	0	0	0	0	0	0	1	0	0	0	0	0	0	1	0	0	0	0	0	0	0	0	0	0	0	0	0	0	0	0	0	0	0	0
Cymatosirales	0.0588235	2	0	0.2	0	0	0	0	0	0	0	0	0	0	0	0	0	0	1	0	0	0	0	0	0	1	0	0	0	0	0	0	0	0	0	0	0	0	0	0	0
Noctilucales	0.0588235	2	0	0.1	0.2	0	0	0	0	0	0	0	0	0	0	0	0	0	0	0	0	0	0	0	1	0	0	0	0	0	0	0	1	0	0	0	0	0	0	0	0
Endogenida	0.0588235	2	0	0	0.2	0.25	0	0	0	0	0	0	0	0	0	0	0	0	0	0	0	0	0	0	0	0	0	0	0	0	1	0	0	0	0	0	1	0	0	0	0
Triceratiales	0.0588235	2	0	0	0.2	0.25	0	0	0	0	0	0	0	0	0	0	0	0	0	0	0	0	0	0	0	0	0	0	0	0	0	0	1	0	0	0	0	1	0	0	0
Glaucocystales	0.0588235	2	0	0	0.4	0	0	0	0	0	0	0	0	0	0	0	0	0	0	0	0	0	0	0	0	0	0	0	0	0	1	0	1	0	0	0	0	0	0	0	0
Botrydiales	0.0588235	2	0	0	0.4	0	0	0	0	0	0	0	0	0	0	0	0	0	0	0	0	0	0	0	0	0	0	0	0	0	0	1	0	1	0	0	0	0	0	0	0
Sessilida	0.0588235	2	0	0	0.4	0	0	0	0	0	0	0	0	0	0	0	0	0	0	0	0	0	0	0	0	0	0	0	0	0	0	1	1	0	0	0	0	0	0	0	0
Zoopagales	0.0294118	1	0	0	0	0	0	0	0	0	0	0	0	0	0	0	0	0	0	0	0	0	0	0	0	0	0	1	0	0	0	0	0	0	0	0	0	0	0	0	0
Geminibasidiales	0.0294118	1	0.1	0	0	0	0	0	0	0	1	0	0	0	0	0	0	0	0	0	0	0	0	0	0	0	0	0	0	0	0	0	0	0	0	0	0	0	0	0	0
Ignatiales	0.0294118	1	0.1	0	0	0	0	0	0	0	0	0	1	0	0	0	0	0	0	0	0	0	0	0	0	0	0	0	0	0	0	0	0	0	0	0	0	0	0	0	0
Kriegeriales	0.0294118	1	0.1	0	0	0	0	0	0	0	0	0	1	0	0	0	0	0	0	0	0	0	0	0	0	0	0	0	0	0	0	0	0	0	0	0	0	0	0	0	0
Asellariales	0.0294118	1	0.1	0	0	0	0	0	0	0	0	0	0	1	0	0	0	0	0	0	0	0	0	0	0	0	0	0	0	0	0	0	0	0	0	0	0	0	0	0	0
Caliciales	0.0294118	1	0.1	0	0	0	0	0	0	0	0	0	0	1	0	0	0	0	0	0	0	0	0	0	0	0	0	0	0	0	0	0	0	0	0	0	0	0	0	0	0
Vampyrellida	0.0294118	1	0.1	0	0	0	0	0	0	0	0	0	0	0	0	0	1	0	0	0	0	0	0	0	0	0	0	0	0	0	0	0	0	0	0	0	0	0	0	0	0
Apostomatida	0.0294118	1	0	0.1	0	0	0	0	0	0	0	0	0	0	0	0	0	0	1	0	0	0	0	0	0	0	0	0	0	0	0	0	0	0	0	0	0	0	0	0	0
Erythropeltidales	0.0294118	1	0	0.1	0	0	0	0	0	0	0	0	0	0	0	0	0	0	1	0	0	0	0	0	0	0	0	0	0	0	0	0	0	0	0	0	0	0	0	0	0
Nassellaria	0.0294118	1	0	0.1	0	0	0	0	0	0	0	0	0	0	0	0	0	0	0	0	0	0	0	0	1	0	0	0	0	0	0	0	0	0	0	0	0	0	0	0	0
Ostropales	0.0294118	1	0	0.1	0	0	0	0	0	0	0	0	0	0	0	0	0	0	0	0	0	0	0	0	1	0	0	0	0	0	0	0	0	0	0	0	0	0	0	0	0
Rigifilida	0.0294118	1	0	0.1	0	0	0	0	0	0	0	0	0	0	0	0	0	0	0	0	0	0	0	0	1	0	0	0	0	0	0	0	0	0	0	0	0	0	0	0	0
Dixoniellales	0.0294118	1	0	0	0	0.25	0	0	0	0	0	0	0	0	0	0	0	0	0	0	0	0	0	0	0	0	0	0	0	0	0	0	0	0	1	0	0	0	0	0	0
Pedinellales	0.0294118	1	0	0	0	0.25	0	0	0	0	0	0	0	0	0	0	0	0	0	0	0	0	0	0	0	0	0	0	0	0	0	0	0	0	1	0	0	0	0	0	0
Corethrales	0.0294118	1	0	0	0	0.25	0	0	0	0	0	0	0	0	0	0	0	0	0	0	0	0	0	0	0	0	0	0	0	0	0	0	0	0	0	0	0	1	0	0	0
Dinophysiales	0.0294118	1	0	0	0	0.25	0	0	0	0	0	0	0	0	0	0	0	0	0	0	0	0	0	0	0	0	0	0	0	0	0	0	0	0	0	0	0	1	0	0	0
Oedogoniales	0.0294118	1	0	0	0.2	0	0	0	0	0	0	0	0	0	0	0	0	0	0	0	0	0	0	0	0	0	0	0	0	1	0	0	0	0	0	0	0	0	0	0	0
Thalassionemales	0.0294118	1	0	0	0.2	0	0	0	0	0	0	0	0	0	0	0	0	0	0	0	0	0	0	0	0	0	0	0	0	0	1	0	0	0	0	0	0	0	0	0	0
Tribonematales	0.0294118	1	0	0	0.2	0	0	0	0	0	0	0	0	0	0	0	0	0	0	0	0	0	0	0	0	0	0	0	0	0	1	0	0	0	0	0	0	0	0	0	0
Glaucosphaerales	0.0294118	1	0	0	0.2	0	0	0	0	0	0	0	0	0	0	0	0	0	0	0	0	0	0	0	0	0	0	0	0	0	0	1	0	0	0	0	0	0	0	0	0
Exogenida	0.0294118	1	0	0	0.2	0	0	0	0	0	0	0	0	0	0	0	0	0	0	0	0	0	0	0	0	0	0	0	0	0	0	0	1	0	0	0	0	0	0	0	0
Liceales	0.0294118	1	0	0	0.2	0	0	0	0	0	0	0	0	0	0	0	0	0	0	0	0	0	0	0	0	0	0	0	0	0	0	0	1	0	0	0	0	0	0	0	0
Rhabdonematales	0.0294118	1	0	0	0.2	0	0	0	0	0	0	0	0	0	0	0	0	0	0	0	0	0	0	0	0	0	0	0	0	0	0	0	1	0	0	0	0	0	0	0	0
Cocconeidales	0.0294118	1	0	0	0.2	0	0	0	0	0	0	0	0	0	0	0	0	0	0	0	0	0	0	0	0	0	0	0	0	0	0	0	0	1	0	0	0	0	0	0	0
Sphacelariales	0.0294118	1	0	0	0	0	0.333333	0	0	0	0	0	0	0	0	0	0	0	0	0	0	0	0	0	0	0	0	0	0	0	0	0	0	0	0	0	0	0	0	1	0
	(…)	(…)	(…)	(…)	(…)	(…)	(…)	(…)	(…)	(…)	(…)	(…)	(…)	(…)	(…)	(…)	(…)	(…)	(…)	(…)	(…)	(…)	(…)	(…)	(…)	(…)	(…)	(…)	(…)	(…)	(…)	(…)	(…)	(…)	(…)	(…)	(…)	(…)	(…)	(…)	(…)
CLASSIFIED TO ORDER OR ABOVE + VIRUSES		75923728
CLASSIFIED TO ORDER (no above or virus)		70497991	0.928537
	GRAND MEAN
	OVERALL		NEAC	NCC	PC	NP	NSP	NEAC_01	NEAC_02	NEAC_03	NEAC_04	NEAC_05	NEAC_06	NEAC_07	NEAC_08	NEAC_09	NEAC_10	NCC_01	NCC_02	NCC_03	NCC_04	NCC_05	NCC_06	NCC_07	NCC_08	NCC_09	NCC_10	IO_cod_01	OO_cod_01	PC_01	PC_02	PC_03	PC_04	PC_05	NP_01	NP_02	NP_03	NP_04	NSP_01	NSP_02	NSP_03
Above order	0.0781783		0.117441	0.0389689	0.0856617	0.0442202	0.145711	0.0992267	0.13243	0.140889	0.126293	0.0963136	0.145704	0.0828835	0.135644	0.117048	0.097975	0.0384503	0.024008	0.0258676	0.0865481	0.0579336	0.0275196	0.0261874	0.0283366	0.047976	0.0268619	0.02273	0.0289128	0.0564041	0.0707638	0.107013	0.103141	0.0909861	0.0478414	0.0281909	0.0649577	0.0358906	0.145069	0.141403	0.150662
Viruses	0.00240771		0.00272114	0.00186969	0.00130666	0.00133466	0.00782824	0.00245148	0.00316993	0.00241783	0.0015729	0.000620052	0.000644926	0.000240369	0.001636	0.0014652	0.0129927	0.000733663	0.000317364	0.000821812	0.00493965	0.00279444	0.00145742	0.000605465	0.0028068	0.00396549	0.000254763	0.000481962	0.000115119	0.00102313	0.00130023	0.00179255	0.00150652	0.000910852	0.000489946	0.00078941	0.00178638	0.00227289	0.0084396	0.00675408	0.00829105
Vibrionales	0.481861		0.168325	0.75686	0.441315	0.785698	0.00872043	0.335505	0.114809	0.017553	0.0855473	0.233638	0.0922239	0.303405	0.0636823	0.167525	0.269366	0.735577	0.930751	0.88854	0.491822	0.440142	0.854761	0.826162	0.881784	0.611333	0.90773	0.915357	0.840538	0.643853	0.340135	0.368812	0.434734	0.419039	0.815707	0.924751	0.634256	0.768078	0.00816154	0.0101615	0.00783825
Clostridiales	0.0777209		0.116635	0.0347457	0.111632	0.0336012	0.141427	0.109075	0.0955345	0.0975726	0.155398	0.0911905	0.20104	0.0705182	0.136739	0.120574	0.088707	0.0813719	0.00352133	0.00178891	0.159106	0.0705957	0.00310563	0.00122513	0.00947094	0.0145302	0.00274111	0.00212847	0.00973169	0.0220651	0.275074	0.0406465	0.0633105	0.157066	0.0062987	0.00268606	0.0221303	0.10329	0.16303	0.132766	0.128484
Bacteroidales	0.0711196		0.213925	0.0091788	0.0209297	0.010222	0.0112014	0.10504	0.0339823	0.249435	0.302095	0.347106	0.207185	0.296467	0.221252	0.192516	0.184166	0.00404925	0.00059958	0.000469146	0.0754564	0.00731058	0.00055896	0.000443395	0.000606696	0.00177968	0.000514333	0.000335255	0.00755676	0.00258422	0.00406873	0.027557	0.067002	0.00343631	0.00146927	0.00018813	0.0384182	0.00081229	0.0113348	0.0107358	0.0115337
Alteromonadales	0.0327306		0.0260641	0.0433861	0.0515003	0.0210827	0.00459671	0.0292641	0.0063976	0.0113481	0.018508	0.0138159	0.0253056	0.0768557	0.00596526	0.0340144	0.039166	0.0321295	0.0134389	0.053431	0.0291794	0.0773897	0.0555382	0.109664	0.023925	0.030656	0.00850933	0.0217953	0.0409222	0.00946254	0.0426328	0.0457227	0.0959339	0.0637496	0.0333166	0.00781065	0.0318045	0.0113992	0.00419621	0.00451108	0.00508286
Brevinematales	0.0282672		0.0742931	5.16632e-05	0.00051806	0.00043095	0.0711005	0.0475653	0.28298	0.119676	0.00592101	0.000872361	0.00680019	0.00091699	0.100573	0.0819864	0.0956405	3.6448e-05	2.82561e-05	5.7122e-06	4.50755e-05	0.000166902	1.97069e-06	6.05674e-06	2.0001e-05	0.000140116	6.60943e-05	1.07282e-06	2.0557e-05	5.6889e-05	4.32872e-05	0.000127042	0.00227482	8.82593e-05	0.000270453	4.93973e-06	0.00143049	1.79182e-05	0.0316283	0.15296	0.0287136
Mycoplasmatales	0.015881		0.00297485	0.00231872	0.0891723	0.00871364	0.00158985	0.00104236	0.00190412	0.00150986	0.00164349	0.00800327	0.00467828	0.00496918	0.00149312	0.00112176	0.00338312	0.000674876	0.000235352	0.00336126	0.00250402	0.00103265	0.000127378	0.000685038	0.00177247	0.00242939	0.0103648	0.00139681	0.000135676	0.157866	0.0899863	0.14931	0.000314097	0.0483855	6.77555e-05	7.05225e-05	0.0346267	8.95908e-05	0.00148805	0.00175057	0.00153093
Enterobacterales	0.0136786		0.0070686	0.0119304	0.0296825	0.0204128	0.00759105	0.0118269	0.00906017	0.00641631	0.00519005	0.0048658	0.00504461	0.00701555	0.00597727	0.00687518	0.00841418	0.0123241	0.0135833	0.00960321	0.00812758	0.00888775	0.0132531	0.0124069	0.0100014	0.0162482	0.0148688	0.0123832	0.00986051	0.0147748	0.0223967	0.0359209	0.037079	0.0382411	0.0286876	0.0158795	0.0232437	0.0138404	0.00722624	0.00816008	0.00738684
Fusobacteriales	0.0179817		0.0162097	0.0346413	0.00189247	0.000539223	0.0193756	0.00903081	0.0264133	0.0160637	0.0190167	0.00441668	0.00962909	0.0163282	0.0191884	0.0199004	0.0221098	0.0363727	8.27007e-05	0.000310198	0.0210611	0.239164	0.0197942	0.00145591	0.00947951	0.0158007	0.00289132	0.00119807	0.0319237	0.00106864	0.00232971	0.00238588	0.00157886	0.00209926	0.000201274	6.09583e-05	0.0011383	0.000756364	0.0170005	0.025712	0.0154142
Bacillales	0.01672		0.0263993	0.00597453	0.0181016	0.00431108	0.0443759	0.0231381	0.0437149	0.0322367	0.0258362	0.0151481	0.0303904	0.0122739	0.0331416	0.0261727	0.0219405	0.0127838	0.000602682	0.000989205	0.0160205	0.0162426	0.00120965	0.000755839	0.00387924	0.00551452	0.00174729	0.000972507	0.00288895	0.0131335	0.0265278	0.0195422	0.0112165	0.0200879	0.00196975	0.000892094	0.00645451	0.00792798	0.0437198	0.0507427	0.0386653
Oceanospirillales	0.00848963		0.00310892	0.0155882	0.0118472	0.00640972	0.00437831	0.0032733	0.00475747	0.00366003	0.00264221	0.00175292	0.00280463	0.0024471	0.00327021	0.00326853	0.00321278	0.00292407	0.000998267	0.00182319	0.00245584	0.00284246	0.00356624	0.00208331	0.00106481	0.136814	0.00130987	0.00166152	0.00200499	0.00273534	0.00909085	0.0108237	0.0213304	0.0152557	0.0102015	0.00257023	0.00918254	0.00368463	0.00395859	0.00467743	0.00449892
Brachyspirales	0.0180157		0.012274	0.000349196	0.00171928	0.000240058	0.158831	0.0358884	0.0187339	0.0302792	0.00630745	0.000389188	0.00572127	0.00074622	0.00835413	0.010166	0.00615467	0.000398576	0.00034562	3.32798e-05	0.000494276	0.00174548	4.69383e-05	2.50624e-05	9.71476e-05	0.000247897	5.76823e-05	2.41383e-05	0.000227498	0.000280361	0.000437443	0.00191401	0.0053762	0.000588396	3.95715e-05	2.49088e-05	0.00078933	0.000106423	0.184512	0.147334	0.144646
Flavobacteriales	0.00931023		0.0216867	0.00265489	0.00499952	0.00221153	0.0120889	0.0136655	0.014309	0.0297082	0.0286137	0.0258536	0.0206372	0.0212038	0.0260254	0.0179641	0.0188868	0.00198348	0.000440037	0.000714274	0.0109533	0.0047264	0.000553227	0.000873632	0.00116196	0.0042953	0.000847208	0.000663	0.00235857	0.00298915	0.00409158	0.00777192	0.00632191	0.00382302	0.00117149	0.000405688	0.0058632	0.00140576	0.0117342	0.0124837	0.0120487
Lactobacillales	0.0071574		0.011227	0.00263521	0.00954119	0.00200261	0.0157495	0.00878198	0.0191046	0.0125579	0.0107402	0.00642192	0.0128402	0.00764481	0.0137785	0.0112633	0.00913657	0.00508979	0.00046278	0.000639518	0.00661677	0.00643551	0.000611452	0.000454464	0.00227821	0.00271695	0.00104669	0.000536676	0.00122794	0.00978637	0.0122269	0.0130114	0.00377525	0.00890606	0.000763246	0.000602436	0.00375832	0.00288645	0.0147322	0.0200286	0.0124876
Deferribacterales	0.00803052		0.0122553	0.00013271	0.000930895	4.95753e-05	0.0480751	0.0334192	0.00176388	0.0341454	0.0117438	0.000164632	0.00989462	0.00064792	0.0189302	0.0113941	0.000449441	0.000211633	8.37345e-05	1.49014e-05	0.000216052	0.000600473	2.90229e-05	1.02338e-05	4.28592e-05	7.37224e-05	4.44634e-05	7.77791e-06	7.12643e-05	9.13142e-05	0.000155135	0.000827869	0.00338235	0.000197809	4.12796e-05	9.56415e-06	8.44722e-05	6.29851e-05	0.0388158	0.00630918	0.0991005
Desulfovibrionales	0.00562287		0.0115328	0.00053605	0.00301398	0.000953334	0.01705	0.0046088	0.00395055	0.00667974	0.0406624	0.00142744	0.0283949	0.00363782	0.0141213	0.00995125	0.00189422	0.000387995	0.000372153	7.4507e-05	0.00126367	0.00179443	0.000115913	8.45854e-05	0.000155246	0.000836814	0.000275192	0.000132224	0.00032343	0.000354171	0.000993186	0.00234121	0.0101101	0.00127124	0.00056425	8.6708e-05	0.00283605	0.000326328	0.0264479	0.00417179	0.0205302
Pseudomonadales	0.00435933		0.00346278	0.00330701	0.00671425	0.00425335	0.00824742	0.00350134	0.00408667	0.00454879	0.00333864	0.00249661	0.00345143	0.00248118	0.00383756	0.00365131	0.00323433	0.00233737	0.00145657	0.00141067	0.00240299	0.00309141	0.00214501	0.00174789	0.00162579	0.0150846	0.00176772	0.00236234	0.00283002	0.00268487	0.00505976	0.00807765	0.00887695	0.008872	0.00551553	0.00210033	0.00654313	0.00285442	0.00843623	0.0076188	0.00868724
Burkholderiales	0.00459096		0.00433773	0.00200704	0.00840391	0.00469773	0.0099978	0.00430816	0.0058557	0.0060699	0.00417112	0.00291166	0.00483228	0.00201049	0.00551679	0.00432224	0.00337901	0.0013427	0.000568568	0.000785055	0.00301229	0.00230959	0.00120481	0.00123119	0.000780038	0.00776068	0.00107553	0.000961242	0.00087984	0.00244739	0.00745158	0.009376	0.0114388	0.0113057	0.00526728	0.00132269	0.00778114	0.00441982	0.010113	0.00851917	0.0113612
Cytophagales	0.0039851		0.00984308	0.000864039	0.00181591	0.000821888	0.00499516	0.0063172	0.00675491	0.01336	0.0132277	0.0119248	0.00933883	0.00952686	0.0115259	0.00824362	0.00821101	0.000667821	7.23631e-05	0.000170124	0.00461169	0.00160701	0.000168225	0.000159564	0.000316206	0.00068592	0.000181459	0.000350006	0.000719495	0.00100737	0.001443	0.00251292	0.00301457	0.00110169	0.000451798	0.000148928	0.00219489	0.000491935	0.00476581	0.00504708	0.00517259
Erysipelotrichales	0.00362493		0.00795388	0.0011193	0.00350877	0.000515993	0.00417388	0.00370858	0.00405161	0.00441754	0.00996169	0.00605922	0.0147941	0.0168868	0.00586981	0.00987788	0.00391157	0.00275594	6.37485e-05	0.000153981	0.00351433	0.00160235	0.000163567	5.93142e-05	0.000612411	0.0020306	0.000236738	0.000106745	0.000279575	0.0029486	0.00374717	0.00440041	0.00345925	0.00298843	0.000124693	6.54777e-05	0.00107183	0.000801974	0.00398387	0.00481605	0.00372172
Rhizobiales	0.003799		0.00452197	0.00136342	0.00374325	0.0021042	0.0140407	0.00411693	0.00739065	0.00622833	0.00372815	0.00261141	0.00525507	0.00177909	0.0057041	0.00452213	0.00388386	0.000997029	0.000356302	0.000304982	0.00343196	0.00173382	0.000564155	0.000695271	0.000793372	0.00421296	0.000544376	0.000554109	0.000502962	0.0018292	0.00285588	0.0053609	0.00441601	0.00425426	0.00172435	0.0007109	0.00435101	0.00163055	0.0121555	0.0144943	0.0154722
Campylobacterales	0.00374793		0.00731795	0.00083758	0.00278383	0.000671135	0.0095223	0.0055489	0.00877092	0.00721975	0.00377879	0.00201785	0.00363156	0.00202269	0.00574253	0.0307905	0.00365607	0.000854764	0.000127497	0.000230723	0.00168489	0.00249607	0.000422445	0.000198619	0.00038859	0.00158525	0.000386952	0.000178892	0.000524889	0.00191497	0.00274807	0.00490299	0.00197862	0.00237449	0.000514145	0.000286504	0.00136263	0.000521256	0.00908504	0.00672504	0.0127568
Sphingobacteriales	0.00270527		0.00701403	0.000557451	0.00123628	0.000503533	0.00252584	0.00422362	0.00331636	0.00964227	0.0099709	0.00921247	0.00666859	0.00746507	0.00809657	0.0058002	0.00574422	0.000363304	8.09778e-05	8.66765e-05	0.00304026	0.00103451	0.000137769	0.000134084	0.000158103	0.000368181	0.000170643	3.91578e-05	0.000452254	0.000525421	0.000799335	0.00164317	0.00244234	0.000771108	0.000232874	4.75055e-05	0.00152742	0.00020633	0.00248571	0.00249515	0.00259665
Verrucomicrobiales	0.00286669		0.00898206	0.000131287	0.000398339	0.000105316	0.00126237	0.000760805	0.00118743	0.00146158	0.00111407	0.0406358	0.0263318	0.000554643	0.0160593	0.000866574	0.000848601	0.00013521	4.13504e-05	1.4653e-05	0.000331072	0.000333804	3.27851e-05	3.67581e-05	0.000171437	0.000173743	4.206e-05	6.14187e-05	7.26348e-05	0.000284737	0.000268327	0.000723164	0.000525398	0.000190067	5.89302e-05	7.46214e-06	0.00026311	9.17627e-05	0.00114764	0.00132943	0.00131006
Marinilabiliales	0.00245553		0.00677482	0.000549953	0.000854626	0.000312158	0.00142951	0.0043177	0.00226195	0.00921664	0.0103111	0.00910145	0.00668679	0.0077223	0.00776397	0.00503357	0.00533275	0.000289232	5.23771e-05	3.67568e-05	0.00382675	0.000911433	3.86972e-05	2.88217e-05	6.95272e-05	0.000191851	5.40771e-05	1.07282e-05	0.000419363	0.000503541	0.000432603	0.00128299	0.00173077	0.00032323	0.000138073	1.31376e-05	0.00100674	9.06768e-05	0.00147289	0.00140204	0.00141359
Pasteurellales	0.00205637		0.00142086	0.00144335	0.00435971	0.00276723	0.00201495	0.00167943	0.00215264	0.00154595	0.00123939	0.0008957	0.00117085	0.00124167	0.00143548	0.0013493	0.00149814	0.00159901	0.00159233	0.00113648	0.00119683	0.0015823	0.00160808	0.00130972	0.00120673	0.00160853	0.00159347	0.00124795	0.00111419	0.00220088	0.00332532	0.0051836	0.00553344	0.00555531	0.00376242	0.00222172	0.00320717	0.00187761	0.00194475	0.00238558	0.00171453
Aeromonadales	0.0021651		0.00119344	0.001153	0.00641043	0.00280527	0.00172079	0.00136822	0.00141739	0.0011311	0.00110487	0.000972024	0.00117599	0.00117601	0.00111428	0.00118875	0.00128573	0.00108756	0.000330803	0.000699124	0.00133983	0.00152916	0.00122237	0.000987874	0.000463832	0.00289242	0.000976993	0.000799247	0.000914102	0.00101058	0.00522807	0.00737124	0.00901553	0.00942672	0.00497547	0.000656879	0.00415853	0.0014302	0.00144592	0.00177829	0.00193817
Spirochaetales	0.00293768		0.004689	0.000578189	0.00126723	0.000518033	0.0128297	0.00487433	0.00943965	0.00702756	0.00364427	0.00200649	0.00397549	0.00121512	0.00595266	0.00474436	0.00401008	0.000620792	4.30733e-05	6.20892e-05	0.00198488	0.00180795	0.00010803	3.86378e-05	0.000219058	0.000792839	0.000104549	4.88131e-05	0.00026313	0.00116258	0.00106874	0.00144912	0.00153698	0.00111873	0.000134942	3.45781e-05	0.00165067	0.00025194	0.014262	0.0134554	0.0107717
Rhodobacterales	0.002494		0.00306283	0.00159482	0.0022534	0.0012511	0.00708396	0.00261919	0.00560873	0.00424129	0.00251152	0.0018242	0.00322976	0.00110893	0.00388439	0.00301547	0.0025848	0.000604331	0.000425564	0.000348196	0.00238123	0.00134034	0.000388585	0.000487045	0.00217058	0.00741535	0.000386952	0.000251039	0.000445402	0.000740432	0.0017573	0.00296525	0.00317828	0.00262572	0.00126458	0.000226282	0.00212842	0.00138513	0.00645104	0.00772046	0.00708038
Tissierellales	0.00228073		0.00361529	0.00108065	0.00203747	0.000393279	0.00608012	0.00347952	0.00439654	0.00409972	0.0043834	0.00221907	0.00485468	0.00183649	0.00443733	0.00378953	0.00265662	0.00169777	4.9965e-05	0.000174098	0.00318793	0.00420938	0.000155506	5.26309e-05	0.000586695	0.000559169	0.00013339	8.01929e-05	0.000504332	0.00130553	0.00272656	0.00243335	0.00143685	0.00228507	8.17052e-05	5.81206e-05	0.000555301	0.00087799	0.00657574	0.00544841	0.00621621
Desulfobacterales	0.00208793		0.00331804	0.000550964	0.00197563	0.000537761	0.0066355	0.0035269	0.00381752	0.0047691	0.00472151	0.00161163	0.00402215	0.00118714	0.00440611	0.00320048	0.00191782	0.00054672	8.44237e-05	0.000128649	0.00119372	0.00136645	0.000248486	0.000167918	0.000180009	0.0014779	0.000115365	0.00010755	0.000256277	0.00080053	0.00148333	0.00219602	0.00354987	0.00184841	0.00055514	0.000123493	0.00110645	0.000365965	0.00694649	0.0043487	0.00861131
Rhodospirillales	0.00204028		0.00381459	0.00073841	0.00140224	0.000615513	0.0045708	0.00237854	0.00332254	0.00314346	0.00319567	0.00164506	0.0140381	0.00250414	0.0035782	0.00237005	0.00197015	0.000391522	0.000115092	0.000195953	0.00315373	0.000923088	0.000197965	0.000293856	0.000351446	0.00161844	0.000143004	0.000189352	0.000464588	0.000459488	0.000863862	0.00196846	0.00209474	0.00162467	0.000557417	0.000167425	0.00122139	0.000515826	0.00449112	0.00411635	0.00510494
Thiotrichales	0.00163039		0.0016061	0.000730013	0.00349759	0.00135755	0.00246326	0.00153081	0.00251408	0.00216049	0.00138952	0.000973285	0.00138645	0.000839856	0.00204966	0.00158323	0.00163358	0.000698391	0.00012474	0.000543653	0.00101031	0.00101773	0.000628651	0.00071929	0.000326683	0.00185815	0.000372531	0.00121738	0.000546817	0.00167837	0.00304355	0.00486111	0.00393325	0.00397167	0.00237002	0.000445311	0.00183623	0.000778626	0.00245032	0.00217303	0.00276644
Selenomonadales	0.00170764		0.00282594	0.000541727	0.00138786	0.000332815	0.00527291	0.00291812	0.00341741	0.00350347	0.0034013	0.0019144	0.00363109	0.00114588	0.00371028	0.00264013	0.00197733	0.000815965	5.96134e-05	5.46385e-05	0.00195534	0.00176599	9.5489e-05	5.51372e-05	0.000176199	0.000365594	7.33045e-05	4.58628e-05	0.000248055	0.000584936	0.00174386	0.00164178	0.00163901	0.0013297	0.000135796	0.000114875	0.000470829	0.000609761	0.00545001	0.00465498	0.00571373
Chromatiales	0.00133494		0.00103234	0.000678201	0.0028915	0.00123768	0.00267713	0.00107235	0.000878587	0.00150189	0.00107827	0.000917777	0.00117272	0.00067698	0.00123436	0.00102394	0.000766512	0.000524381	0.000135422	0.000321125	0.000710328	0.000727282	0.000667885	0.000515031	0.000338112	0.00262253	0.000219914	0.00041813	0.000424845	0.000645909	0.00228078	0.00328216	0.00416626	0.00408238	0.0019689	0.000375629	0.00200241	0.000603788	0.0023492	0.00229317	0.00338903
Corynebacteriales	0.00172808		0.00186177	0.000413476	0.00188864	0.00131178	0.00700201	0.00153933	0.00320189	0.00226314	0.00168364	0.00139906	0.00204584	0.000717878	0.00220455	0.00183948	0.00172286	0.000396225	8.64912e-05	0.000109774	0.00111134	0.00069185	0.00011018	0.000107977	0.000268584	0.00102522	0.000227124	8.79708e-05	0.000217904	0.00108585	0.00154543	0.00349436	0.00142771	0.00188983	0.00070944	0.000154393	0.00333319	0.00105011	0.00766271	0.00650589	0.00683742
Micrococcales	0.00146666		0.00211215	0.000389212	0.00144641	0.000903954	0.00448434	0.00178407	0.00339627	0.00267799	0.00214196	0.00154161	0.00224977	0.000774562	0.00295622	0.00197877	0.00162024	0.000437376	6.65052e-05	0.000110519	0.00109736	0.000679262	8.09775e-05	6.9548e-05	0.000239059	0.000937266	0.000174248	0.000310848	0.000241202	0.00111415	0.00147768	0.00210108	0.00114712	0.00139202	0.000442404	0.000120866	0.00219628	0.000856271	0.00471694	0.00446355	0.00427252
Streptomycetales	0.00169939		0.00129156	0.000350074	0.0020935	0.00211568	0.00729209	0.000941803	0.00185772	0.00141048	0.00111561	0.00132526	0.00156332	0.000519843	0.00164501	0.00126105	0.00127547	0.000494987	0.00014576	0.000100833	0.000875086	0.000353384	0.000111255	0.000183582	0.000268584	0.000642808	0.000324463	0.000223414	0.000333024	0.000676833	0.00131959	0.0045442	0.00142467	0.00250223	0.000951709	0.000225651	0.00553916	0.00174621	0.0085997	0.00621412	0.00706244
Cellvibrionales	0.00110151		0.000917856	0.000787134	0.00242971	0.000906246	0.001358	0.000879084	0.00115495	0.00113251	0.000891821	0.000727914	0.000923523	0.000542086	0.00111188	0.000956953	0.000857836	0.000509096	8.09778e-05	0.000226501	0.000632611	0.000540333	0.000508797	0.000425225	0.000268584	0.00453501	0.000144206	0.000256671	0.000297391	0.00061411	0.00220523	0.0028424	0.0032963	0.0031905	0.00149404	0.000236476	0.00149973	0.000394743	0.00130436	0.00116969	0.00159995
Chitinophagales	0.0011974		0.00293984	0.000251704	0.000635684	0.000266776	0.00141131	0.00181611	0.00159321	0.0038541	0.00420949	0.00372851	0.00295117	0.00296407	0.00331824	0.00253061	0.00243293	0.000208106	3.34249e-05	2.65742e-05	0.00142376	0.000428443	3.40392e-05	3.80112e-05	5.42884e-05	0.000192282	7.81114e-05	1.93107e-05	0.000297391	0.000425355	0.000489334	0.000707807	0.00109953	0.000456394	0.000159994	5.17095e-05	0.00072563	0.000129771	0.00136672	0.00157234	0.00129487
Entomoplasmatales	0.00110714		0.000455426	0.000252747	0.00526423	0.000443779	0.000723697	0.000295528	0.000447027	0.000506254	0.000491051	0.000529851	0.000655192	0.000439839	0.000529525	0.000328554	0.000331437	0.000288057	3.48032e-05	0.000301257	0.000376147	0.000364573	1.23616e-05	4.00998e-05	0.000268584	0.00033326	0.000508325	0.000245675	4.79664e-05	0.00720652	0.00442847	0.00966638	0.000102415	0.00491736	5.97843e-06	2.25966e-05	0.00170745	3.90942e-05	0.00090665	0.000636331	0.000628109
Thermoanaerobacterales	0.00131481		0.00213236	0.000407058	0.000997554	0.00023474	0.00436945	0.00218322	0.00292398	0.00282518	0.00255654	0.00133472	0.0024551	0.000698864	0.00301085	0.00197345	0.00136166	0.000632549	3.06682e-05	4.29657e-05	0.00136315	0.00149046	6.62869e-05	2.38092e-05	0.000141912	0.00022591	5.28754e-05	4.82767e-05	0.000226127	0.000607108	0.00147956	0.000918613	0.000939245	0.00104324	6.51933e-05	2.08099e-05	0.000354506	0.000498451	0.00415745	0.00441471	0.00453619
Desulfuromonadales	0.00126061		0.00194536	0.000249747	0.00103807	0.000314992	0.00475173	0.00266861	0.00217791	0.00350862	0.00212942	0.000973916	0.00195438	0.000526659	0.00263682	0.00185117	0.00102612	0.000283354	3.61816e-05	5.21549e-05	0.000632611	0.000804206	9.60264e-05	6.14028e-05	9.1433e-05	0.000365594	7.45062e-05	4.50582e-05	0.000158974	0.000497122	0.000888329	0.00104845	0.00166871	0.00108776	0.000417636	6.15889e-05	0.00056084	0.000219905	0.00451303	0.00247403	0.00726812
Xanthomonadales	0.000960239		0.00111709	0.000572544	0.00115383	0.000878948	0.00178362	0.00107406	0.00208097	0.00135892	0.000790797	0.000809915	0.00101079	0.000579756	0.00126017	0.00112814	0.00107743	0.000530259	0.000554439	0.000285859	0.000648155	0.000582758	0.000461321	0.000404548	0.000472404	0.00130502	0.000480685	0.000696525	0.000419363	0.000708341	0.000924088	0.00144772	0.00148939	0.00119963	0.000967651	0.000574585	0.00132524	0.000648312	0.00177117	0.00165948	0.00192022
Planctomycetales	0.0010648		0.00140775	0.000747486	0.00115215	0.000578939	0.00209348	0.00121551	0.00216656	0.00207424	0.00125346	0.00116315	0.00132018	0.000646126	0.00182692	0.00128976	0.00112155	0.000230445	0.000246724	6.23375e-05	0.000452309	0.000336601	4.1922e-05	0.000166038	0.00193914	0.00393445	6.48925e-05	0.000206249	8.77099e-05	0.00048662	0.000752821	0.0014198	0.00244653	0.000654977	0.000403971	8.26091e-05	0.000943042	0.000886135	0.00218236	0.00197632	0.00212177
Neisseriales	0.00090332		0.00116702	0.000364411	0.00140394	0.000596721	0.00188559	0.00111223	0.00194021	0.00163501	0.00105244	0.000631406	0.00105699	0.000476433	0.00149612	0.00122171	0.00104767	0.000363304	7.95995e-05	0.00012244	0.000629503	0.000580893	0.000207818	0.00010192	0.000115244	0.0011718	0.000271587	0.000162532	0.000172679	0.000507625	0.00115854	0.00162223	0.00187049	0.0018608	0.000924094	0.00020358	0.000895959	0.00036325	0.00175095	0.00171228	0.00219355
Methylococcales	0.000722061		0.000657626	0.000360399	0.0016656	0.000673948	0.00105496	0.000649343	0.00101574	0.000869539	0.000569568	0.000459835	0.00059266	0.000269787	0.000778078	0.000698576	0.000673135	0.000257487	8.30453e-05	0.000117969	0.000382365	0.000316088	0.000761583	0.000200917	9.71476e-05	0.00129726	9.01285e-05	6.32961e-05	0.00011786	0.00033725	0.00144273	0.0015259	0.00257255	0.00244958	0.00100608	0.00026685	0.000879342	0.000543518	0.000894854	0.000925452	0.00134457
Rickettsiales	0.000994411		0.000814825	0.000567462	0.000806353	0.000726373	0.00417703	0.000952028	0.00117815	0.00128954	0.000559594	0.000257356	0.000839524	0.000500829	0.000973798	0.000874017	0.000723415	0.000330383	0.000475529	0.000238919	0.00167867	0.000292311	0.000336093	0.000414782	0.000277156	0.00048674	0.00114403	0.000304948	0.000213793	0.000749768	0.00043341	0.00144214	0.000594309	0.000812141	0.000526671	0.000438059	0.00134186	0.000598901	0.00338561	0.00414407	0.00500141
Nitrosomonadales	0.000824533		0.000944405	0.000410421	0.00138282	0.000560348	0.00167456	0.000967708	0.00147101	0.00132517	0.000874685	0.00054562	0.000927256	0.000365217	0.00116051	0.00102394	0.000782929	0.000350371	0.000103376	0.000148517	0.000603079	0.000857819	0.000236841	0.000229947	0.000213344	0.00119508	0.000165836	8.74344e-05	0.000219275	0.000350378	0.00120989	0.00147285	0.00178635	0.00209461	0.000685526	0.000106677	0.00101644	0.000432751	0.00138525	0.00149181	0.00214662
Legionellales	0.000779933		0.000995328	0.000383828	0.00108389	0.000714543	0.00136059	0.00080648	0.00211294	0.00136689	0.000762408	0.00050462	0.000875457	0.000357325	0.00127999	0.000972902	0.000914273	0.000349195	0.000159543	0.000205143	0.000582873	0.000366438	0.000430148	0.000268794	0.000166675	0.00107393	0.000235536	0.000173528	0.000193236	0.000622862	0.000893437	0.00140165	0.00124459	0.00125692	0.000809365	0.000327704	0.000983201	0.000737903	0.00132459	0.00135187	0.00140531
Sphingomonadales	0.00091585		0.00131714	0.000409672	0.000838415	0.000485483	0.00249287	0.00105088	0.00203508	0.00178783	0.00102379	0.00102312	0.00147652	0.000591595	0.00171045	0.00141523	0.0010569	0.000273948	6.09918e-05	8.89117e-05	0.00111445	0.000370634	0.000132932	0.000169589	0.000209534	0.00151109	0.000164635	7.59017e-05	0.000182272	0.000411351	0.000675119	0.0012062	0.00104623	0.000853174	0.000396854	0.000132322	0.00104136	0.000371395	0.0024638	0.00233673	0.00267809
Synechococcales	0.000874305		0.00116201	0.000327366	0.00099794	0.00038291	0.00250395	0.00109451	0.00187886	0.00169033	0.0010041	0.000722868	0.00112559	0.000476074	0.00153214	0.00118343	0.000912221	0.000285705	8.13224e-05	9.43755e-05	0.000564221	0.000409795	0.000696013	8.75094e-05	0.000387638	0.000544511	0.000122575	0.000118278	0.000681122	0.000543509	0.000812778	0.00151892	0.00103138	0.00108311	0.000334507	8.28193e-05	0.000679932	0.00043438	0.00263738	0.00241726	0.00245722
Halanaerobiales	0.000829111		0.00126959	0.000307286	0.000586063	0.000128544	0.0029159	0.00121824	0.00250686	0.00162939	0.00119515	0.00056139	0.00118719	0.000443427	0.00164381	0.00122171	0.00108871	0.000476175	1.5851e-05	1.61432e-05	0.00062484	0.0014816	7.41697e-05	1.85879e-05	0.00013715	0.000175468	5.28754e-05	1.36784e-05	0.000215163	0.000524838	0.000885371	0.000527714	0.000493418	0.000498975	5.23824e-05	2.3017e-05	0.000181408	0.00025737	0.00311935	0.00292818	0.00270018
Myxococcales	0.000783308		0.00125542	0.000184397	0.000573951	0.000295013	0.00267988	0.00114905	0.00189381	0.00144704	0.00170666	0.000881192	0.00137245	0.00033544	0.00183473	0.00107498	0.000858862	0.000188119	3.5837e-05	3.05479e-05	0.000498939	0.000402336	3.42184e-05	0.000153298	0.000112386	0.000335415	5.28754e-05	4.479e-05	0.000100044	0.000265774	0.000405986	0.000780403	0.00089965	0.000517943	0.000245685	4.23555e-05	0.000641158	0.000250854	0.00231044	0.00283576	0.00289345
Synergistales	0.000818392		0.00139268	0.000279771	0.000232879	6.62612e-05	0.0031576	0.00140094	0.00270743	0.00218908	0.00129643	0.000442804	0.00132205	0.000356607	0.00172246	0.00133867	0.00115028	0.000304517	1.86077e-05	2.13587e-05	0.000856435	0.00122659	7.39905e-05	1.12781e-05	7.33369e-05	0.000193575	1.80257e-05	1.63604e-05	0.000182272	6.38907e-05	0.000157286	0.000206618	0.00055776	0.000178841	4.01409e-05	2.49088e-05	0.000119092	8.09032e-05	0.00345134	0.00311696	0.00290449
Nostocales	0.000717679		0.00108354	0.000274349	0.000651569	0.000348307	0.00177703	0.000928509	0.00217791	0.00142736	0.00080026	0.00065979	0.000877323	0.000391766	0.0014679	0.000997358	0.00110718	0.000188119	3.27357e-05	9.36305e-05	0.000449201	0.000284852	0.000160701	0.000104844	0.000117149	0.00104548	0.00026678	0.000338473	0.000501591	0.000294948	0.000587469	0.000942347	0.000714618	0.000718462	0.00030917	0.000120235	0.00066193	0.000301894	0.00155883	0.00185618	0.00191608
Acidithiobacillales	0.0005657		0.000109153	0.00166826	0.00010668	4.36925e-05	0.000248034	0.000143162	9.17773e-05	0.000117657	0.000147315	0.000112278	0.000118999	4.84326e-05	0.000134483	0.000114834	6.25933e-05	4.23267e-05	5.1688e-06	1.21695e-05	2.17606e-05	2.51751e-05	3.81598e-05	1.87968e-06	0.000158103	0.0163707	7.21028e-06	1.87743e-06	5.48187e-06	7.41016e-05	0.00011373	0.000115874	0.000153051	7.66463e-05	7.11717e-05	1.74467e-05	5.9546e-05	2.66058e-05	0.000370749	0.000167664	0.000205689
Veillonellales	0.000729849		0.00124508	0.00028346	0.000443119	0.00011345	0.00223236	0.0012588	0.00155248	0.00159001	0.00148492	0.0008301	0.00159831	0.000527018	0.00164141	0.00110581	0.000861941	0.000370359	1.65401e-05	2.95544e-05	0.000910836	0.00111144	3.0277e-05	1.12781e-05	0.000119053	0.000188402	4.68668e-05	1.77015e-05	0.00014527	0.000183504	0.000547409	0.00052911	0.000519307	0.000436264	6.57627e-05	3.82566e-05	0.000156481	0.000193299	0.00228685	0.00203309	0.00237715
Acidaminococcales	0.000609959		0.00127946	0.000181064	0.000330295	5.0617e-05	0.00140373	0.00100452	0.000523852	0.000877508	0.0027261	0.00151449	0.00194178	0.000345486	0.00237986	0.0010367	0.00044431	0.000177537	7.92549e-06	3.10446e-05	0.000853326	0.000549657	2.00652e-05	1.21135e-05	4.47641e-05	8.53628e-05	2.88411e-05	1.34102e-05	5.48187e-05	0.00020801	0.000418085	0.000275026	0.000429837	0.000320521	1.22415e-05	3.04792e-06	0.000102474	8.47041e-05	0.00163972	0.00109576	0.00147571
Acholeplasmatales	0.000523036		0.000773497	0.000148169	0.00118672	0.000108898	0.000713578	0.000475503	0.000968817	0.000612662	0.00120589	0.000574005	0.00112792	0.000541727	0.00106866	0.000712398	0.000447388	0.000362128	1.68847e-05	6.4076e-05	0.00031242	0.000245224	1.82737e-05	8.56297e-06	0.000207629	0.00012632	0.000120171	2.92342e-05	2.74094e-05	0.00127431	0.00110342	0.00230351	0.000180844	0.0010715	1.28109e-05	1.2507e-05	0.000373893	3.63793e-05	0.000658923	0.000743266	0.000738546
Coriobacteriales	0.000556382		0.00111841	0.000157108	0.000362603	8.30892e-05	0.00131816	0.000908739	0.00158032	0.00101251	0.00131765	0.000861008	0.00140512	0.000730794	0.0014601	0.00109624	0.000811661	0.00026219	1.06822e-05	1.96202e-05	0.000809805	0.000264339	1.88111e-05	6.68329e-06	7.23845e-05	8.49317e-05	2.16308e-05	1.39466e-05	4.79664e-05	0.000134783	0.000431528	0.000416029	0.000441639	0.000389038	3.24543e-05	6.83154e-06	0.000185562	0.000107509	0.00111899	0.00178357	0.00105191
Orbales	0.000442854		0.000484877	0.000143887	0.000945414	0.000367324	0.000787337	0.00159046	0.00047487	0.000517973	0.000432995	0.000194909	0.000353729	0.000158931	0.000363823	0.000431692	0.000329384	0.000156374	2.13644e-05	0.000127407	0.00027667	0.000229373	0.000125945	0.000177943	6.57175e-05	0.000222029	3.60514e-05	2.60158e-05	0.000185013	0.000361756	0.000761156	0.00112942	0.00127124	0.0012035	0.00064083	7.48316e-05	0.000631464	0.000122169	0.000652182	0.000737985	0.000971844
Saccharomycetales	0.000552713		0.000567674	0.00016108	0.000804242	0.000482895	0.00180896	0.000450961	0.000752264	0.000724694	0.000516883	0.00030908	0.000748058	0.000325036	0.000580557	0.000701766	0.000567444	0.000155198	2.72223e-05	5.43901e-05	0.000436766	0.000130538	8.52772e-05	0.000113407	0.000171437	0.00019142	0.00024515	4.82767e-05	7.67462e-05	0.000705424	0.000558701	0.00148402	0.000584411	0.000688655	0.000239137	4.67698e-05	0.00126016	0.000385512	0.00176106	0.00191955	0.00174628
Chlamydiales	0.000542574		0.000587433	8.97047e-05	0.000737543	0.00028292	0.00226705	0.00043869	0.000776498	0.000615943	0.000641436	0.000615636	0.000558594	0.000475715	0.000734851	0.000560349	0.000456623	0.000138738	1.44726e-05	2.70709e-05	0.000220715	0.000241495	1.07492e-05	1.04426e-05	5.61932e-05	5.82019e-05	0.00011897	2.81614e-05	2.74094e-05	0.000946691	0.00078858	0.00111825	0.000255085	0.000579105	8.76836e-05	1.60804e-05	0.000800409	0.000227506	0.00162793	0.00255588	0.00261735
Pseudonocardiales	0.000565197		0.000595643	0.000141526	0.00060331	0.000566206	0.00215095	0.000465277	0.000963146	0.00062438	0.000492842	0.000495789	0.000714925	0.000308892	0.000747459	0.000605007	0.000538713	0.000191646	2.61886e-05	3.27831e-05	0.000340398	0.000289048	7.00491e-05	5.76434e-05	0.000109529	0.000236688	6.12874e-05	3.54029e-05	7.53757e-05	0.000348919	0.000439594	0.00114617	0.000467148	0.000614719	0.000248532	4.75055e-05	0.00156481	0.000403973	0.00232561	0.00206345	0.00206379
Oscillatoriales	0.000489999		0.000677702	0.000139109	0.000573564	0.000212302	0.00150358	0.000677634	0.00106781	0.000867664	0.000611257	0.00043145	0.000637459	0.000329341	0.000958189	0.000639032	0.000557183	0.000163428	1.96414e-05	5.29e-05	0.000351278	0.000198138	0.000184349	5.63903e-05	6.28602e-05	0.000238412	6.36908e-05	6.81238e-05	0.000195977	0.00039443	0.000404641	0.00122714	0.000505601	0.000336005	0.000150884	9.88996e-05	0.000425131	0.000174295	0.00146109	0.0013862	0.00166345
Aquificales	0.000521355		0.000886654	0.000105721	0.000297197	5.8015e-05	0.00199064	0.00111973	0.0018273	0.00161955	0.000589517	0.000213833	0.000565593	0.000152832	0.00121455	0.000876144	0.0006875	9.64108e-05	9.64842e-06	2.11103e-05	0.000220715	0.000503036	1.84528e-05	2.33915e-05	8.38136e-05	6.38065e-05	1.6824e-05	1.36784e-05	9.86737e-05	0.000408726	0.000132281	0.000425801	0.000203687	0.000315488	3.13156e-05	1.02999e-05	0.000157866	3.25785e-05	0.00177286	0.00148785	0.00271122
Micromonosporales	0.000687864		0.000387439	8.22975e-05	0.000499685	0.000327714	0.00494367	0.00028837	0.000742983	0.000469223	0.000325577	0.000328634	0.000382662	0.000134894	0.000498906	0.000359389	0.00034375	9.05321e-05	1.89523e-05	2.68225e-05	0.000228486	8.39171e-05	2.40066e-05	2.02587e-05	4.85738e-05	0.000240568	4.08583e-05	2.09199e-05	2.87798e-05	0.000145578	0.00036001	0.00108195	0.000344555	0.000566331	0.000152592	3.0269e-05	0.000864109	0.000263886	0.00475065	0.00495334	0.00512703
Nitrospirales	0.000473963		0.000742358	7.32583e-05	0.000401868	0.000107595	0.00181345	0.00100486	0.00133747	0.00122814	0.000586704	0.000189232	0.00058706	0.000181891	0.00104884	0.000684753	0.000574627	0.000101114	2.34319e-05	1.96202e-05	0.000192737	0.000228907	3.08145e-05	1.48286e-05	2.76204e-05	6.46688e-05	2.88411e-05	3.19163e-05	4.65959e-05	3.61756e-05	0.000364581	0.000544467	0.000486945	0.00057717	0.000126686	2.83772e-05	0.000193871	8.14462e-05	0.00174084	0.00121193	0.00248759
Syntrophobacterales	0.000462983		0.000731291	7.35615e-05	0.000345537	9.13608e-05	0.00185411	0.000958846	0.000702766	0.00132236	0.000910235	0.000257356	0.000853523	0.000172205	0.00103564	0.000733664	0.000366325	7.75989e-05	1.27497e-05	9.43755e-06	0.000256464	0.000227042	3.24268e-05	9.18953e-06	1.80961e-05	7.45847e-05	1.80257e-05	4.55946e-06	3.28912e-05	0.000158997	0.000224502	0.000272233	0.000758401	0.000313553	9.2808e-05	1.7762e-05	0.000189716	6.5157e-05	0.00191947	0.00124362	0.00239924
Actinomycetales	0.000445995		0.000731388	0.000136977	0.000340943	0.000132212	0.00138147	0.000678657	0.00139419	0.000979227	0.000607676	0.00040748	0.000725192	0.000321449	0.000881942	0.000719841	0.000598228	0.00018224	1.61956e-05	1.63915e-05	0.000432103	0.000474598	2.07818e-05	1.39931e-05	6.38126e-05	0.000105195	4.44634e-05	1.4483e-05	8.77099e-05	0.000322371	0.000336887	0.000466287	0.000296584	0.000282585	4.95355e-05	2.98486e-05	0.000296345	0.000153119	0.00147963	0.00150105	0.00116373
Propionibacteriales	0.000441658		0.000690037	9.9934e-05	0.000419788	0.000222814	0.00135376	0.000590714	0.00131118	0.000905164	0.000599492	0.000421988	0.000699059	0.000238575	0.000922166	0.000622019	0.000590019	0.00012698	1.68847e-05	2.5084e-05	0.000317083	0.000230306	2.20359e-05	1.67082e-05	5.61932e-05	0.000132787	5.52788e-05	1.4483e-05	5.07073e-05	0.000152871	0.000384745	0.00073852	0.000380343	0.000442458	0.000122985	2.86925e-05	0.000510988	0.000228592	0.00136166	0.00140336	0.00129625
Methanosarcinales	0.000426121		0.000646759	0.000140136	0.000252882	0.000152821	0.00154211	0.000718538	0.000825995	0.000998915	0.000716117	0.000355126	0.000743858	0.000271222	0.00079789	0.000600754	0.000439179	0.000293935	4.23841e-05	1.41563e-05	0.000267344	0.000486253	4.44301e-05	2.36004e-05	5.23835e-05	0.000144427	3.24463e-05	4.45218e-05	7.26348e-05	0.000111152	0.000236601	0.000263857	0.000314858	0.00033794	0.000111597	7.4201e-05	0.000250647	0.000174838	0.00148637	0.00119213	0.00194783
Thermotogales	0.00042755		0.000670926	0.000157674	0.000369682	5.05052e-05	0.00135642	0.000713425	0.0013019	0.00116439	0.000513558	0.000216356	0.000497461	0.000171128	0.000889746	0.000666677	0.000574627	0.000263366	5.1688e-06	1.83784e-05	0.000268899	0.000775767	2.11401e-05	7.30985e-06	6.57175e-05	9.57098e-05	5.52788e-05	1.3142e-05	0.00011786	0.000368466	0.000374797	0.000596121	0.000162569	0.000346457	1.28109e-05	8.30295e-06	0.00010109	7.98173e-05	0.00148974	0.001373	0.00120652
Fibrobacterales	0.000386132		0.000918258	7.03936e-05	0.000159634	7.69941e-05	0.000694787	0.000540608	0.000963661	0.000975477	0.000770593	0.00186205	0.00116572	0.000389972	0.00131961	0.000630526	0.000564366	9.05321e-05	6.54714e-06	5.21549e-05	0.000292214	0.000139396	2.14985e-05	2.92394e-06	3.04777e-05	4.65615e-05	2.16308e-05	3.48665e-06	4.79664e-05	3.61756e-05	0.000157555	0.000244312	0.000246709	0.000113421	4.21337e-05	5.20248e-05	0.000145403	6.84148e-05	0.00068083	0.000825117	0.000578413
Pelagibacterales	0.000406459		0.000501411	0.00014845	0.000571379	0.000138774	0.00126934	0.000578784	0.000825995	0.000795944	0.00040435	0.000212571	0.00054646	0.000126283	0.000638792	0.000481666	0.000403265	8.23019e-05	2.06752e-05	2.63258e-05	0.000595307	0.00014872	2.07818e-05	3.36253e-05	0.000128578	0.000350074	7.81114e-05	6.94648e-05	3.15208e-05	0.000584936	0.000568918	0.00101215	0.000213205	0.000477684	6.66168e-05	2.1966e-05	0.000307423	0.000159092	0.00120831	0.00126342	0.00133629
Bdellovibrionales	0.000388994		0.000671097	7.72711e-05	0.000341826	0.000103228	0.00118043	0.000688883	0.00128643	0.00102798	0.000567778	0.000264295	0.00056046	0.000196959	0.000865732	0.000692196	0.000560261	8.81806e-05	8.27007e-06	2.68225e-05	0.000239366	0.000221448	1.09284e-05	1.25312e-05	5.33359e-05	9.13985e-05	2.04291e-05	4.45218e-05	3.42617e-05	0.000570932	0.000200304	0.000446742	0.000212824	0.000278327	3.98562e-05	2.49088e-05	0.000307423	4.07231e-05	0.00106001	0.00119609	0.00128521
Saprospirales	0.000322867		0.000624254	9.40321e-05	0.000395428	0.00017216	0.000347741	0.000399491	0.000447027	0.000810007	0.000861386	0.000697637	0.000660792	0.000552131	0.000734251	0.00047954	0.00060028	8.11262e-05	1.17159e-05	7.94741e-06	0.000377702	0.000206996	1.41532e-05	4.80362e-05	8.76233e-05	8.57939e-05	1.92274e-05	3.35255e-05	5.20778e-05	0.000166291	0.000299515	0.000463495	0.000557379	0.000490459	0.000228034	1.02999e-05	0.00029773	0.000152576	0.00037412	0.000311564	0.000357539
Hypocreales	0.00048598		0.000364214	0.000125846	0.000432374	0.000454243	0.00250171	0.000302686	0.000649659	0.000435472	0.00027059	0.000279433	0.000380796	0.000137046	0.000424461	0.000370022	0.000391978	0.000150495	4.47962e-05	4.96713e-05	0.000287551	4.89516e-05	5.26712e-05	8.01995e-05	0.000148579	0.000211682	0.000183862	5.9273e-05	7.94871e-05	0.000124281	0.000235525	0.000960495	0.000369302	0.000472265	0.000203836	4.50881e-05	0.00122	0.000348047	0.0024975	0.00231297	0.00269466
Neocallimastigales	0.000462363		0.000626904	6.19947e-05	0.000162302	0.000114343	0.00251331	0.000610144	0.00175821	0.000887351	0.00029949	0.000110386	0.000399929	0.000131665	0.000680218	0.000711335	0.000680317	3.1745e-05	1.4128e-05	9.93427e-06	0.000136781	3.86951e-05	0.000128812	9.69078e-05	3.71447e-05	6.81178e-05	5.76823e-05	8.85073e-06	1.37047e-05	2.12969e-05	0.000100287	0.000258273	0.000252039	0.000179615	6.77555e-05	2.63802e-05	0.000274188	8.90479e-05	0.00250593	0.00158423	0.00344977
Methanobacteriales	0.000359295		0.000582619	0.000130717	0.000312425	7.89266e-05	0.00104379	0.000587647	0.000873431	0.00091407	0.000536576	0.000310972	0.000501194	0.000278756	0.000792487	0.000581615	0.000449441	9.64108e-05	1.61956e-05	2.1607e-05	0.000259573	0.00072868	2.18568e-05	5.22132e-06	7.23845e-05	3.83701e-05	4.68668e-05	1.1801e-05	6.1671e-05	0.000381594	0.000352213	0.000316908	0.000228053	0.000283359	1.85047e-05	2.29119e-05	0.000224336	4.99537e-05	0.000936984	0.000949215	0.00124518
Trichomonadida	0.0004582		0.000722692	5.3248e-05	0.000275633	3.58309e-05	0.00207941	0.000580488	0.00154011	0.00117985	0.000310999	0.000118586	0.000363996	8.17972e-05	0.000783481	0.000760246	0.00150737	2.46906e-05	7.23631e-06	1.09277e-05	0.000202063	0.000111423	7.16615e-07	5.01247e-06	8.57184e-06	0.000141409	2.04291e-05	3.48665e-06	5.61892e-05	0.000137117	0.000161857	0.000552843	0.000191504	0.000334844	1.05334e-05	1.99691e-06	0.000120477	1.03165e-05	0.0019043	0.00158819	0.00274574
Bifidobacteriales	0.000350759		0.00054598	8.21711e-05	0.000456178	0.000263106	0.000752791	0.000455733	0.000745046	0.000535786	0.00054655	0.000461727	0.000710258	0.000289519	0.000661606	0.00060926	0.00044431	0.000144616	8.61466e-06	1.56465e-05	0.000360604	8.25185e-05	1.28991e-05	1.10692e-05	4.00019e-05	0.000112093	3.3648e-05	1.28738e-05	3.97436e-05	7.64355e-05	0.000517027	0.000749689	0.000359022	0.000578718	0.000117291	4.21453e-05	0.000635619	0.00025737	0.000815648	0.000813236	0.00062949
Chlorobiales	0.000356647		0.000642477	0.000117238	0.000221434	4.65402e-05	0.00105455	0.000696041	0.000835792	0.00089532	0.000612535	0.000500204	0.000612726	0.000346203	0.000865131	0.000523134	0.000537687	7.87747e-05	6.20255e-06	2.11103e-05	0.000306203	0.000258744	8.95769e-06	7.101e-06	3.42874e-05	0.000423365	2.76394e-05	1.01917e-05	6.1671e-05	0.000119905	0.000162932	0.000330868	0.000236429	0.000257036	2.70453e-05	1.12458e-05	0.000119092	2.87777e-05	0.000985856	0.000737985	0.00143982
Chroococcales	0.00032191		0.00045316	0.000114913	0.000432404	0.000168496	0.000781977	0.00049016	0.0010276	0.0006736	0.000261894	0.000182925	0.000304263	0.000146733	0.000639393	0.000397667	0.00040737	0.000136386	8.95925e-06	2.75676e-05	0.000247138	0.00033427	0.000109463	4.00998e-05	3.90495e-05	0.00015693	4.92703e-05	1.09964e-05	7.12643e-05	0.000173293	0.000373722	0.000416029	0.00066284	0.000536137	0.000255649	3.47883e-05	0.000285267	9.82784e-05	0.00056455	0.00101522	0.000766156
Eurotiales	0.00043547		0.000386504	7.48145e-05	0.000369001	0.000488546	0.00210984	0.00029655	0.000623364	0.000476254	0.000316626	0.000265556	0.000358863	0.000151397	0.000500708	0.000452958	0.000422761	6.70173e-05	2.65332e-05	1.7385e-05	0.00020828	3.63641e-05	3.00978e-05	2.48535e-05	7.90515e-05	0.000138391	0.000120171	2.70886e-05	3.70026e-05	0.000190214	0.000185248	0.000756669	0.000379581	0.000333295	0.000197288	5.66492e-05	0.0013017	0.000398544	0.00201216	0.00219283	0.00212453
Rhodocyclales	0.000295893		0.000385805	0.000144764	0.000412845	0.000188022	0.000617247	0.000351429	0.000603771	0.00057938	0.000315859	0.000222663	0.000338329	0.00019373	0.000462884	0.000378528	0.000411474	9.52351e-05	5.06542e-05	6.80497e-05	0.000261127	0.000141727	0.000108567	9.27307e-05	4.66689e-05	0.000526404	5.64805e-05	3.72803e-05	4.93368e-05	0.000135367	0.000363505	0.000550051	0.000558521	0.000456781	0.000222625	9.34344e-05	0.000317117	0.000118911	0.000583087	0.000574282	0.000694372
Mucorales	0.000411173		0.000221035	0.000146106	0.000409551	0.00047596	0.0021068	0.000158501	0.000381546	0.000200158	0.00020307	0.000150124	0.00024873	0.000143145	0.00027677	0.000231795	0.000216511	7.87747e-05	2.96344e-05	2.73192e-05	0.000209834	2.65737e-05	4.49676e-05	0.000431699	9.33379e-05	0.000104332	0.000414591	2.41383e-05	1.23342e-05	0.000171542	0.000284459	0.0008879	0.000409658	0.000294198	0.000165973	4.183e-05	0.00129478	0.000401258	0.0024065	0.00186807	0.00204584
Streptosporangiales	0.000365713		0.000407114	8.84061e-05	0.00036556	0.000436672	0.00128126	0.00033609	0.000837854	0.00047766	0.000327112	0.000238433	0.000416728	0.000122696	0.000551739	0.000423186	0.000339646	9.75866e-05	2.17089e-05	2.5084e-05	0.000259573	0.000109558	2.18568e-05	2.65243e-05	6.95272e-05	0.000196162	5.64805e-05	1.55558e-05	4.52254e-05	0.000234266	0.000219662	0.000651964	0.000325899	0.000396006	0.000225472	4.89769e-05	0.00122139	0.000250854	0.00129425	0.00127398	0.00127555
Eggerthellales	0.000304455		0.000537113	8.23754e-05	0.000322539	6.26735e-05	0.000754855	0.000514361	0.000467136	0.000607036	0.000750899	0.000442173	0.000784924	0.000258307	0.000681419	0.000524198	0.000340672	9.52351e-05	6.89173e-06	1.58948e-05	0.000477179	6.94647e-05	1.02118e-05	1.87968e-06	5.61932e-05	5.47529e-05	3.60514e-05	6.70509e-06	2.19275e-05	0.000292322	0.000429915	0.000367166	0.000235287	0.000288004	2.98921e-05	9.45905e-06	0.000116322	9.50206e-05	0.000871261	0.000625769	0.000767536
Anaerolineales	0.000349489		0.000532764	6.48137e-05	0.000281182	6.60559e-05	0.00139596	0.000523564	0.000767217	0.000684381	0.000554735	0.00031728	0.000695325	0.000209516	0.000718041	0.000462527	0.000395056	4.70297e-05	8.95925e-06	1.29145e-05	0.000345061	0.00010816	1.20033e-05	7.30985e-06	3.42874e-05	4.95794e-05	2.28326e-05	1.04599e-05	3.83731e-05	0.000281819	0.00020837	0.000389503	0.000314858	0.000211358	3.81481e-05	6.30603e-06	0.000185562	3.42074e-05	0.00150659	0.00147201	0.00120928
Kinetoplastida	0.000370225		0.000228802	7.86163e-05	0.000453093	0.000596819	0.00159782	0.000171795	0.000259348	0.000337034	0.000208953	0.000123632	0.000331329	8.2156e-05	0.000196921	0.000357262	0.00021959	4.70297e-05	3.75599e-05	1.71366e-05	0.000225378	6.52689e-05	1.09284e-05	1.37843e-05	8.66709e-05	9.61409e-05	0.000186266	1.93107e-05	4.79664e-05	0.000389763	0.000251657	0.000915821	0.000333895	0.000374328	0.000250809	3.7626e-05	0.00163405	0.000464786	0.00171556	0.00146277	0.00161514
Agaricales	0.000345505		0.000244945	8.72857e-05	0.000408303	0.000436803	0.00152777	0.000198382	0.000552726	0.000256408	0.000172124	9.96624e-05	0.000220264	7.10344e-05	0.00029238	0.000309415	0.000277052	4.46782e-05	2.23981e-05	1.24178e-05	0.00016165	4.5222e-05	1.50489e-05	0.000335627	5.42884e-05	9.13985e-05	9.01285e-05	1.5824e-05	3.70026e-05	0.000192547	0.000237945	0.00105682	0.000261938	0.000292262	0.000160563	4.79259e-05	0.0011923	0.000346418	0.00157905	0.00144297	0.0015613
Caulobacterales	0.000267929		0.000376835	0.000204774	0.000165673	0.000111447	0.000644624	0.000338476	0.000550148	0.000481879	0.000371102	0.000278172	0.000449861	0.000180815	0.000461083	0.000355136	0.000301679	5.76113e-05	2.44656e-05	6.13441e-05	0.000279779	0.000118416	3.2606e-05	2.61066e-05	6.19078e-05	0.00135546	3.00428e-05	6.49053e-05	2.0557e-05	5.04708e-05	0.00012314	0.000185677	0.000305721	0.000163357	0.000101918	1.65008e-05	0.000258956	6.84148e-05	0.000630274	0.000504312	0.000799287
Thalassiosirales	0.000226451		7.36654e-05	4.2888e-05	0.000525726	0.00044318	0.000323095	5.11293e-05	0.000191289	7.45319e-05	6.87983e-05	2.33387e-05	7.18658e-05	1.47091e-05	8.94549e-05	7.86828e-05	7.28545e-05	1.64604e-05	5.68568e-05	4.22206e-06	5.90645e-05	2.98372e-05	3.22477e-06	1.00249e-05	0.000175247	6.5531e-05	8.412e-06	0.0011522	1.09637e-05	1.02108e-05	0.000702006	0.000982833	0.000815129	0.000118453	0.000220063	5.10789e-05	0.000617616	0.000883963	0.000330304	0.000275919	0.000363061
Petrotogales	0.000274674		0.000386809	0.000143749	0.000272745	4.63493e-05	0.000779286	0.000376994	0.00071875	0.000681568	0.000298723	0.000144447	0.000306596	0.000163594	0.000494103	0.00034982	0.000333489	0.000149319	8.95925e-06	1.53981e-05	0.00017253	0.000898845	1.79154e-05	9.81609e-06	5.52408e-05	8.06204e-05	2.88411e-05	1.20692e-05	0.000134306	0.000373425	0.000240634	0.000388107	9.21351e-05	0.000269423	1.53731e-05	8.93355e-06	0.000114938	4.61529e-05	0.000749925	0.000716862	0.000871071
Acidobacteriales	0.000287036		0.000535751	5.26176e-05	0.000114044	5.25791e-05	0.00102257	0.000489819	0.000902305	0.000849851	0.000445527	0.00040685	0.000508661	0.000190143	0.000721643	0.000477413	0.000365299	5.64356e-05	5.1688e-06	9.68591e-06	0.000167867	0.000140328	2.02444e-05	1.69171e-05	2.0001e-05	7.63092e-05	1.32189e-05	5.36408e-06	2.19275e-05	1.54621e-05	0.000102975	0.000108893	0.000236049	0.00010684	4.55499e-05	1.27172e-05	0.000110783	4.12661e-05	0.00103136	0.000903008	0.00113336
Eucoccidiorida	0.000298567		0.000138211	9.59182e-05	0.000235339	0.000372568	0.00169938	0.000157819	0.000196445	0.000149533	0.000139898	5.67697e-05	0.000154465	7.13932e-05	0.000132681	0.000202023	0.000121082	4.35024e-05	4.37625e-05	2.11103e-05	9.4814e-05	1.8182e-05	9.67431e-06	0.000532993	6.95272e-05	6.5531e-05	6.00857e-05	2.84296e-05	1.64456e-05	4.58029e-05	0.000108621	0.000538883	0.000213967	0.000269423	0.000116152	1.95487e-05	0.0011743	0.000180268	0.000925188	0.00100202	0.00317092
Deinococcales	0.000223383		0.000397477	5.30001e-05	0.00018951	6.20426e-05	0.000611113	0.000336431	0.000724937	0.000596724	0.000308953	0.000242848	0.000353263	0.000118391	0.000560744	0.000406173	0.000326306	5.52599e-05	6.20255e-06	1.21695e-05	0.000144552	0.000130072	5.91208e-06	1.5664e-05	2.76204e-05	0.000118128	1.44206e-05	2.14563e-05	3.97436e-05	0.000181461	0.00011373	0.000275026	0.000190362	0.00018697	5.0959e-05	1.52396e-05	0.000141249	4.07231e-05	0.000657237	0.000575602	0.0006005
CandidatusBrocadiales	0.000219087		0.000393212	3.89576e-05	0.000136679	4.48733e-05	0.000745815	0.00045062	0.000797637	0.000613599	0.000289771	0.000158324	0.00029493	0.000105834	0.000445474	0.000445515	0.000330411	4.23267e-05	5.85797e-06	3.12929e-05	0.000130564	9.69709e-05	2.36483e-05	3.96821e-06	1.04767e-05	3.96635e-05	4.80685e-06	9.11893e-06	1.78161e-05	3.1216e-05	0.000106202	0.000188469	0.000195311	0.000162196	5.43752e-05	2.91129e-05	4.98525e-05	4.61529e-05	0.000741498	0.000584843	0.000911104
Peronosporales	0.00027304		0.000162262	7.96904e-05	0.000200345	0.000290112	0.00154086	0.000152706	0.000395983	0.00025594	8.82358e-05	3.40618e-05	0.000149798	4.01811e-05	0.00014649	0.000178631	0.000180597	4.1151e-05	2.27427e-05	8.44413e-06	0.000129009	3.31006e-05	7.88277e-06	0.00029678	5.14311e-05	4.05258e-05	0.000165836	5.71274e-05	2.19275e-05	0.000225222	8.81876e-05	0.000369958	0.000198357	0.000120002	9.25233e-05	1.49243e-05	0.000805948	0.000247054	0.00164815	0.00140072	0.00157372
Haemosporida	0.000235279		0.000221655	8.94032e-05	0.000302919	0.000232426	0.000797513	0.000214402	0.000184586	0.000357191	0.000232226	0.000127416	0.000260397	0.000126642	0.000204726	0.000234985	0.000273974	7.52475e-05	1.82631e-05	2.26005e-05	0.000212943	0.000158044	2.00652e-05	3.50873e-05	6.47651e-05	0.000166845	0.000120171	1.23374e-05	3.97436e-05	0.000162207	0.000207564	0.000643588	0.000165234	0.000336005	9.65089e-05	2.31221e-05	0.000616232	0.000193842	0.000719591	0.000578242	0.00109471
Naviculales	0.000161873		6.37983e-05	3.20169e-05	0.000387375	0.00031554	0.0001544	4.19261e-05	0.000178914	5.81255e-05	2.91562e-05	2.83849e-05	5.87993e-05	1.29153e-05	7.62468e-05	7.65562e-05	7.6959e-05	1.17574e-06	3.96274e-05	6.70563e-06	4.81842e-05	4.66206e-06	3.04561e-06	1.67082e-05	0.000152388	4.52681e-05	2.40343e-06	0.000879172	4.1114e-06	2.10052e-05	0.000559507	0.000672905	0.000587456	9.60014e-05	0.000164549	3.73107e-05	0.000419591	0.00064071	0.000192116	0.00013994	0.000131144
Methanomicrobiales	0.000204942		0.000341165	5.68197e-05	0.000149689	4.64242e-05	0.000674927	0.000413807	0.000334111	0.000492192	0.000424811	0.000239064	0.000424662	0.000140634	0.000446674	0.000325364	0.000170336	6.93688e-05	5.1688e-06	2.48357e-06	0.00016165	0.000250353	4.47885e-06	3.75935e-06	2.19058e-05	4.18191e-05	7.21028e-06	3.21845e-06	2.60389e-05	0.000172126	0.000128248	0.000157756	0.000162569	0.000127744	3.10309e-05	4.62443e-06	0.000119092	3.09496e-05	0.00079037	0.000417179	0.000817233
Thermodesulfobacteriales	0.000212663		0.000349105	2.52578e-05	0.000149694	2.46162e-05	0.000872142	0.000474821	0.000585725	0.000613599	0.000346038	5.86621e-05	0.000321063	4.37687e-05	0.000482696	0.000331744	0.000232929	3.87995e-05	4.13504e-06	1.06793e-05	0.000107249	2.65737e-05	3.76223e-06	2.29738e-06	1.23816e-05	2.02629e-05	2.64377e-05	1.26056e-05	1.09637e-05	4.28856e-05	0.000109966	0.000263857	0.000183889	0.000147873	6.83249e-06	6.62134e-06	5.67764e-05	2.82347e-05	0.000813963	0.000613887	0.00118858
Parachlamydiales	0.000183528		0.000261444	5.61171e-05	0.000270578	6.68512e-05	0.000461205	0.000209971	0.000490854	0.000321565	0.000229669	0.00020374	0.000227731	8.32323e-05	0.00034221	0.00028177	0.000223694	8.46534e-05	2.06752e-06	1.21695e-05	9.17053e-05	0.000200002	5.39253e-05	8.35412e-06	3.52398e-05	5.8633e-05	1.44206e-05	6.9733e-06	5.34482e-05	0.000313327	0.000273167	0.000409048	0.000135538	0.00022181	6.66168e-05	1.61855e-05	0.000123246	6.13562e-05	0.000414565	0.000484509	0.000484542
Opitutales	0.000190361		0.000368092	3.55616e-05	0.000176991	5.02975e-05	0.000439766	0.000238604	0.000492401	0.000375472	0.000207418	0.000730437	0.00054086	0.000107987	0.000484498	0.000247745	0.000255504	4.23267e-05	5.1688e-06	8.44413e-06	0.000113466	5.17489e-05	6.27038e-06	4.38591e-06	4.09544e-05	6.12198e-05	2.16308e-05	5.63228e-06	2.46684e-05	0.000190505	0.000146531	0.000233144	0.000181224	0.00013355	4.2703e-05	8.93355e-06	0.000121862	2.76917e-05	0.000428047	0.000555799	0.000335452
Desulfurellales	0.000191321		0.000347434	3.35607e-05	5.87736e-05	1.55405e-05	0.000771836	0.000519815	0.000532618	0.000658599	0.000316882	8.70469e-05	0.000279997	5.99129e-05	0.00045628	0.000377465	0.000185728	3.6448e-05	4.82421e-06	2.98028e-06	0.000110357	0.000102565	2.02444e-05	1.52463e-05	9.52427e-06	2.50053e-05	8.412e-06	6.9733e-06	1.64456e-05	1.40034e-05	4.46315e-05	6.98034e-05	0.000107364	5.80654e-05	2.02128e-05	5.67543e-06	2.21566e-05	1.41173e-05	0.00075161	0.000547878	0.00101602
Balneolales	0.000163446		0.00033388	2.52117e-05	7.26517e-05	9.55137e-05	0.000400439	0.000257351	0.000761545	0.000464535	0.000263173	0.000181663	0.000238931	0.000162877	0.000412453	0.000266884	0.000329384	3.40965e-05	2.06752e-06	5.21549e-06	0.000119683	2.51751e-05	5.37461e-06	5.43018e-06	1.14291e-05	2.80231e-05	1.56223e-05	4.55946e-06	1.50751e-05	0.000106485	6.58718e-05	6.84074e-05	8.22363e-05	4.02586e-05	9.56548e-05	9.39599e-05	6.64699e-05	0.00012597	0.000406139	0.000452824	0.000342354
Bacteriovoracales	0.00017447		0.000344072	5.50386e-05	0.000115342	2.44799e-05	0.000408335	0.000361996	0.000570772	0.000516567	0.000271101	0.000159586	0.000237997	0.000136687	0.000501908	0.00040192	0.000282183	5.29084e-05	3.79045e-06	1.3908e-05	0.000116575	0.000244758	1.46906e-05	1.02338e-05	3.14301e-05	4.52681e-05	1.6824e-05	6.9733e-06	3.42617e-05	2.88821e-05	8.38858e-05	0.000189865	0.000138203	0.000135873	3.18849e-05	4.83463e-06	4.70829e-05	1.41173e-05	0.000301655	0.000306284	0.000617066
Polyporales	0.000214352		0.000130936	5.02424e-05	0.000275782	0.000339929	0.000901189	7.97618e-05	0.000193867	9.93759e-05	8.23534e-05	8.76777e-05	0.000221664	3.37234e-05	0.000123676	0.000246681	0.000140578	4.70297e-05	1.20605e-05	5.7122e-06	0.000186519	4.05599e-05	7.70361e-06	8.56297e-06	5.14311e-05	5.99264e-05	8.29182e-05	1.20692e-05	2.19275e-05	6.12651e-05	0.000161588	0.000580765	0.00027374	0.000301553	0.000179922	2.31221e-05	0.000913962	0.00024271	0.00108191	0.000764389	0.000857266
Dictyosteliida	0.0002062		0.00020277	4.72298e-05	0.000213857	0.000162027	0.000919019	0.000144866	0.000338751	0.000256408	0.000153454	8.51546e-05	0.000244997	7.53395e-05	0.000232943	0.00026901	0.000226772	6.46658e-05	1.5851e-05	6.45727e-06	0.00017253	2.61075e-05	2.29317e-05	9.60724e-06	4.95262e-05	3.49211e-05	6.96994e-05	1.7165e-05	1.91865e-05	2.91739e-05	9.1414e-05	0.000414632	0.000262318	0.000271746	6.20618e-05	1.4609e-05	0.000451442	0.000119997	0.000960578	0.000835679	0.0009608
Suessiales	0.000199153		0.000130913	7.69453e-05	0.000267183	0.000255092	0.000765722	0.000128505	0.00030369	0.000232971	7.08444e-05	3.84773e-05	8.77323e-05	3.22884e-05	0.000152494	0.000130784	0.000131343	3.52722e-05	1.13714e-05	6.95399e-06	5.90645e-05	4.00937e-05	5.55377e-06	1.00249e-05	3.90495e-05	4.05258e-05	0.000521544	2.68204e-05	1.23342e-05	2.88821e-05	0.000202455	0.00049002	0.000309909	0.00030465	0.000144906	1.6711e-05	0.000620386	0.000238366	0.000940355	0.000638971	0.000717839
Chrysiogenales	0.000170987		0.000277365	2.13504e-05	6.49001e-05	1.86924e-05	0.000805028	0.000561741	0.000245427	0.000601411	0.000279285	4.41542e-05	0.00024453	3.94636e-05	0.00037523	0.000283896	9.85075e-05	3.05693e-05	1.03376e-06	2.73192e-06	7.61621e-05	6.89985e-05	3.22477e-06	1.87968e-06	5.71456e-06	2.19874e-05	1.20171e-06	1.07282e-06	1.09637e-05	4.72616e-05	5.51173e-05	6.42192e-05	0.000117644	4.02586e-05	1.53731e-05	5.25503e-06	4.70829e-05	7.05867e-06	0.000690942	0.000273279	0.00145086
Choanoflagellida	0.000198833		0.000119067	8.27632e-05	0.000211016	0.000261083	0.000861714	6.16961e-05	0.000182523	0.000139689	6.24044e-05	9.14623e-05	0.000136732	7.92859e-05	0.000106265	0.000181821	0.000148787	9.75866e-05	2.51548e-05	3.05479e-05	0.000163204	7.83226e-05	2.18568e-05	5.76434e-05	0.000121911	5.47529e-05	0.000176652	1.63604e-05	4.1114e-05	7.20594e-05	0.000115881	0.000432781	0.000229196	0.000205164	9.42314e-05	1.47141e-05	0.000761635	0.000173752	0.000928558	0.000785512	0.000871071
Gemmatimonadales	0.000147674		0.000289582	2.21341e-05	7.59107e-05	7.3036e-05	0.000405723	0.000273031	0.000669252	0.000436879	0.000193351	0.000160217	0.000173131	6.24242e-05	0.000410052	0.000273263	0.000244217	9.40593e-06	1.65401e-05	1.7385e-06	6.99447e-05	3.21682e-05	6.27038e-06	6.89215e-06	1.23816e-05	5.5184e-05	1.08154e-05	8.04611e-06	6.85234e-06	5.1346e-05	4.86645e-05	7.25956e-05	0.000147721	5.92267e-05	4.01409e-05	2.41731e-05	0.00016756	6.02702e-05	0.000365694	0.000459425	0.000392051
Chaetothyriales	0.000202488		0.000126266	3.71553e-05	0.000154836	0.000138958	0.00129574	0.000109758	0.000246458	0.000114376	8.41437e-05	9.33547e-05	0.000156332	3.5876e-05	0.000156096	0.000131847	0.000134422	3.1745e-05	8.95925e-06	7.4507e-06	9.32597e-05	1.02565e-05	8.06192e-06	5.47195e-05	4.28592e-05	7.45847e-05	3.96566e-05	1.26056e-05	2.0557e-05	9.07307e-05	6.77539e-05	0.000332264	0.000134395	0.000149034	5.43752e-05	1.01948e-05	0.000391896	9.93644e-05	0.00145098	0.0011248	0.00131144
Frankiales	0.000194573		0.000146014	2.27134e-05	0.000136011	0.000142866	0.00121812	0.000116916	0.000141791	0.000185627	0.000121484	0.000169678	0.000199731	7.78509e-05	0.000199923	0.00014248	0.000104664	1.99876e-05	7.92549e-06	5.21549e-06	8.85967e-05	1.67834e-05	4.83715e-06	8.98068e-06	1.61913e-05	3.57834e-05	2.28326e-05	7.2415e-06	1.50751e-05	7.87694e-05	8.49612e-05	0.000268045	0.000129827	0.000118453	6.17771e-05	2.21762e-05	0.000366969	0.00012054	0.00140885	0.00103899	0.00120652
Desulfurobacteriales	0.000140774		0.000230726	2.42525e-05	0.00012416	1.68153e-05	0.000510159	0.00031632	0.000342876	0.000458441	0.00019463	6.68621e-05	0.000179198	3.5876e-05	0.000348814	0.000233922	0.000130317	2.23391e-05	3.44586e-06	4.47042e-06	6.21731e-05	0.00010816	2.68731e-06	6.26559e-07	1.42864e-05	9.91588e-06	1.44206e-05	4.29126e-06	1.37047e-05	0.000200133	0.000152446	0.000185677	6.39615e-05	1.85809e-05	1.99281e-06	5.04483e-06	5.2622e-05	7.60165e-06	0.000446584	0.000357771	0.000726122
Holosporales	0.000141733		0.000168774	0.00012865	7.52656e-05	3.86638e-05	0.000431279	0.000204517	0.000260379	0.00024469	0.000126599	3.15387e-05	0.000279997	4.44862e-05	0.000171105	0.00021053	0.000113899	1.52846e-05	4.47962e-06	0.000117224	0.000724317	6.48027e-05	1.14658e-05	0.000145571	8.57184e-06	0.000176761	1.80257e-05	7.50971e-06	1.23342e-05	3.70508e-05	4.08674e-05	6.70113e-05	0.000143913	8.74851e-05	4.58346e-05	1.15611e-05	8.5857e-05	1.14025e-05	0.000390972	0.000392096	0.00051077
Saprolegniales	0.000157517		0.000201309	5.07733e-05	0.000128489	0.00012466	0.000551837	0.000164296	0.000378968	0.000232502	0.00010486	0.000123001	0.000200664	4.55625e-05	0.000249153	0.000293466	0.000220616	3.6448e-05	1.10268e-05	6.70563e-06	0.000166313	1.5851e-05	1.98861e-05	1.14869e-05	4.47641e-05	7.02734e-05	0.000124978	3.40619e-05	4.1114e-06	1.83795e-05	7.63576e-05	0.000254085	0.000172848	0.000120776	7.23105e-05	9.14375e-06	0.00029773	0.000119454	0.000534216	0.000627089	0.000494205
Ignavibacteriales	0.000141745		0.000270454	1.92147e-05	6.65603e-05	1.60925e-05	0.000500104	0.000269963	0.00047951	0.000420472	0.000224554	0.000134986	0.000183865	0.000120902	0.000351816	0.0002722	0.000246269	1.99876e-05	4.47962e-06	3.97371e-06	0.000101031	3.26344e-05	6.80784e-06	4.17706e-06	3.80971e-06	1.16404e-05	3.60514e-06	1.87743e-06	2.32979e-05	4.95955e-05	4.86645e-05	5.44467e-05	0.000110029	7.00655e-05	1.65118e-05	2.73261e-06	3.04654e-05	1.46603e-05	0.000591514	0.000443583	0.000465215
Chlamydomonadales	0.00017476		0.000113437	4.04826e-05	0.000176312	0.000204363	0.0008914	7.08994e-05	0.000121682	7.96882e-05	0.000101791	0.00010597	0.000173131	5.5249e-05	0.00014649	0.000157366	0.000122108	3.05693e-05	1.51618e-05	2.03652e-05	0.000118129	5.59447e-06	5.73292e-06	4.4068e-05	4.57165e-05	5.82019e-05	6.12874e-05	1.98471e-05	9.59327e-06	5.54303e-05	8.95319e-05	0.000428593	0.000146198	0.000161809	8.3698e-05	1.4609e-05	0.000562225	0.00015692	0.00101788	0.000881885	0.000774438
Harpellales	0.000155338		0.000141278	2.41325e-05	0.000221475	0.000132946	0.000658205	0.000174521	0.000208819	0.00026344	8.08189e-05	3.72157e-05	9.93988e-05	2.26019e-05	0.000177109	0.000175441	0.000173414	1.99876e-05	1.27497e-05	5.7122e-06	4.19668e-05	6.06068e-06	2.13193e-05	2.52712e-05	3.61922e-05	1.07781e-05	6.12874e-05	4.02306e-06	9.59327e-06	0.000125156	0.00013739	0.000474663	0.000132873	0.000237294	3.90021e-05	7.14684e-06	0.000368354	0.000117283	0.000613421	0.00063369	0.000727503
Onygenales	0.000161114		0.000114013	2.90675e-05	0.000198573	0.00017719	0.000770323	6.81725e-05	0.000185101	0.000239533	7.5448e-05	5.10928e-05	8.30657e-05	5.09439e-05	0.00011407	0.000169062	0.000103638	2.82178e-05	1.13714e-05	1.68883e-05	5.44015e-05	4.38234e-05	2.20359e-05	1.67082e-05	2.09534e-05	3.06099e-05	4.56651e-05	1.52876e-05	1.91865e-05	0.000143535	0.000204875	0.000428593	7.76676e-05	0.000138196	7.14564e-05	9.98455e-06	0.000504064	0.000123255	0.000921817	0.000686498	0.000702654
Thermales	0.000132725		0.000239122	4.42334e-05	0.000102079	4.11519e-05	0.000319396	0.000187474	0.000609958	0.000335628	0.000136318	8.957e-05	0.000191331	5.56078e-05	0.000319396	0.000237112	0.000228825	6.8193e-05	3.10128e-06	6.20892e-06	8.70423e-05	0.000176692	1.3974e-05	4.59476e-06	1.80961e-05	5.00105e-05	1.44206e-05	6.16869e-06	3.97436e-05	7.5852e-06	4.24806e-05	0.000230351	0.000113075	0.000116905	2.16362e-05	5.99073e-06	0.000103859	3.31215e-05	0.000337045	0.000334008	0.000287136
Bacillariales	0.000107476		5.78706e-05	1.37453e-05	0.00021835	0.000212088	0.000189599	3.27228e-05	0.000159321	6.65631e-05	2.0972e-05	3.34311e-05	5.22661e-05	1.0404e-05	7.56465e-05	6.27336e-05	6.46456e-05	5.87871e-06	2.37765e-05	3.97371e-06	1.39889e-05	3.26344e-06	8.95769e-07	3.75935e-06	5.52408e-05	1.46583e-05	1.20171e-05	0.000429126	0	2.91739e-05	0.000328822	0.000402068	0.000303817	2.78714e-05	9.45161e-05	3.18455e-05	0.000348967	0.000373024	0.000123021	0.000274599	0.000171177
Nevskiales	0.000112322		0.000165564	4.80721e-05	0.000124992	7.47885e-05	0.000242466	0.000174181	0.000294925	0.000249377	0.00014706	5.67697e-05	0.000141398	7.42633e-05	0.000215532	0.000189264	0.000112873	3.87995e-05	5.1688e-06	1.21695e-05	7.46077e-05	3.1702e-05	4.60425e-05	2.56889e-05	2.38107e-05	0.0001302	9.2532e-05	2.01153e-05	1.09637e-05	2.27556e-05	8.81876e-05	0.000160548	0.00020521	0.00014826	8.71142e-05	2.57496e-05	0.000153712	3.25785e-05	0.000214023	0.000184826	0.00032855
Pleosporales	0.000158317		0.000108598	2.73586e-05	0.000138195	0.000248094	0.000772896	0.000124415	2.42333e-05	0.000164533	0.000139643	0.000106601	0.000175465	5.05851e-05	0.000123076	0.000114834	6.25933e-05	3.05693e-05	1.37835e-05	3.72535e-06	7.77164e-05	5.59447e-06	7.88277e-06	7.101e-06	2.09534e-05	7.50158e-05	3.12446e-05	8.85073e-06	1.23342e-05	5.89312e-05	7.07114e-05	0.000308531	0.000114217	0.000138583	9.16692e-05	2.29119e-05	0.00069101	0.000186783	0.000886428	0.000619168	0.000813091
Haloplasmatales	0.000110442		0.000134976	4.60008e-05	0.000202025	2.37093e-05	0.000271425	0.000113848	0.000158806	0.000117189	0.000197188	9.02008e-05	0.000191331	8.78961e-05	0.000193919	0.00012653	7.28545e-05	9.87623e-05	4.82421e-06	3.47699e-06	7.14991e-05	0.000174827	8.77854e-06	1.87968e-06	5.52408e-05	2.62986e-05	1.44206e-05	1.34102e-06	2.46684e-05	0.000155788	0.000346567	0.000266649	4.87326e-05	0.00019239	3.98562e-06	1.47141e-06	4.43133e-05	4.50669e-05	0.000212338	0.000331367	0.00027057
Glomerales	0.000146905		6.72651e-05	4.69306e-05	0.000257266	0.000254165	0.000487388	6.34004e-05	4.64042e-05	9.93759e-05	6.98214e-05	4.73081e-05	7.93324e-05	3.5876e-05	5.46336e-05	8.82523e-05	8.82463e-05	7.05445e-05	1.92968e-05	1.01826e-05	6.21731e-05	1.16552e-05	3.13519e-05	6.26559e-06	4.76214e-05	3.83701e-05	0.000171845	5.20315e-05	3.56322e-05	3.35499e-05	0.00014922	0.000625439	0.000181986	0.000296133	8.3698e-05	1.89181e-05	0.00072563	0.000188412	0.000576347	0.000402657	0.000483161
Kosmotogales	0.000128262		0.000231227	3.43915e-05	5.70615e-05	2.03665e-05	0.000439506	0.000236899	0.000493947	0.000358597	0.000192584	7.50622e-05	0.000143265	6.31417e-05	0.000305588	0.000261567	0.000181623	4.70297e-05	2.75669e-06	2.98028e-06	8.0825e-05	0.000123545	3.40392e-06	1.87968e-06	3.80971e-05	3.01788e-05	1.32189e-05	1.60922e-06	1.78161e-05	5.25129e-06	6.72162e-05	7.25956e-05	8.56628e-05	5.45814e-05	1.19569e-05	3.25812e-06	5.53916e-05	1.08595e-05	0.000485344	0.000436982	0.000396192
Puniceicoccales	0.000118439		0.000253906	1.85355e-05	8.3433e-05	2.65677e-05	0.000254231	0.00017384	0.00055221	0.000296721	0.000148594	0.000254833	0.000228664	8.00034e-05	0.000319396	0.000219036	0.000265765	7.05445e-06	3.10128e-06	2.23521e-06	8.39337e-05	2.61075e-05	2.68731e-06	3.5505e-06	1.90485e-05	2.80231e-05	9.61371e-06	2.68204e-06	1.37047e-05	0.000103567	7.93151e-05	0.000111686	7.61447e-05	4.64523e-05	1.13875e-05	1.99691e-06	7.06243e-05	2.2262e-05	0.000161781	0.00035381	0.000247102
Acidimicrobiales	0.000104971		0.000151614	3.20486e-05	0.000158993	3.6241e-05	0.000256293	0.000137027	0.000272754	0.000227346	0.000160359	6.93852e-05	0.000146998	4.44862e-05	0.000184914	0.000144606	0.000128265	3.40965e-05	7.5809e-06	1.0431e-05	6.52818e-05	8.62481e-05	2.68731e-06	1.71259e-05	4.28592e-05	4.09569e-05	1.32189e-05	1.26056e-05	1.09637e-05	0.000161915	0.000126366	0.00024152	0.00011574	0.000149422	1.3665e-05	9.98455e-06	9.41657e-05	2.71487e-05	0.000240987	0.000229713	0.000298179
Thermococcales	0.00011086		0.000158145	2.32229e-05	0.000144004	3.74659e-05	0.000356426	0.000144526	0.000324314	0.000204377	0.000127111	7.12775e-05	0.000127865	5.27377e-05	0.000199923	0.000174378	0.000154944	1.64604e-05	1.13714e-05	1.19211e-05	6.99447e-05	6.20054e-05	8.42023e-06	1.00249e-05	8.57184e-06	2.62986e-05	7.21028e-06	2.68204e-06	1.37047e-05	0.000217929	7.95839e-05	0.000159152	0.000108125	0.000155228	2.47678e-05	2.20711e-06	9.13962e-05	3.14925e-05	0.000316822	0.000390776	0.000361681
Cantharellales	0.000121372		7.27407e-05	6.86932e-05	0.000178114	0.000140675	0.000414336	3.74949e-05	0.00015365	6.84381e-05	3.78519e-05	6.68621e-05	7.09325e-05	2.08081e-05	0.000100262	8.08094e-05	9.02985e-05	2.35148e-05	6.20255e-06	5.96056e-06	2.79779e-05	6.99309e-06	3.88764e-05	2.56889e-05	2.0001e-05	0.000505279	2.64377e-05	6.43689e-06	9.59327e-06	0.000100942	0.000100018	0.000383919	0.000122593	0.000183099	5.46599e-05	8.93355e-06	0.000390511	0.000108595	0.000417935	0.000433022	0.000392051
Glomerellales	0.000137689		0.000123716	2.70253e-05	0.000115197	0.00017519	0.00062444	8.52156e-05	0.00032947	0.000158439	7.31462e-05	5.80313e-05	0.000102199	2.76245e-05	0.000136284	0.00014567	0.000121082	3.05693e-05	7.23631e-06	4.47042e-06	8.0825e-05	1.39862e-05	7.88277e-06	1.04426e-05	2.09534e-05	5.30284e-05	4.08583e-05	7.50971e-06	1.64456e-05	2.62565e-05	6.93671e-05	0.000266649	9.06122e-05	0.000123099	5.86455e-05	1.06152e-05	0.000495755	0.000135744	0.000640385	0.000600685	0.000632251
Thermoplasmatales	0.000112821		0.000182273	2.78165e-05	0.000105489	1.71887e-05	0.000372987	0.000156115	0.000344423	0.000210471	0.000166241	0.00012174	0.000150732	8.86136e-05	0.000190917	0.000219036	0.00017444	3.76237e-05	2.4121e-06	9.1892e-06	6.21731e-05	0.000110025	3.58308e-06	1.25312e-06	7.61942e-06	3.70768e-05	7.21028e-06	7.50971e-06	1.23342e-05	7.00172e-06	2.71553e-05	0.000216391	6.20579e-05	0.000214842	1.33803e-05	3.67852e-06	3.3235e-05	1.84611e-05	0.000401083	0.00042246	0.000295419
Chlorellales	0.000149822		0.000134041	2.02669e-05	5.57228e-05	7.65044e-05	0.000981059	8.04435e-05	0.000352157	0.000191252	4.88494e-05	7.19083e-05	0.000109665	2.36781e-05	0.000147691	0.000169062	0.000145709	1.99876e-05	7.23631e-06	1.98685e-06	6.06188e-05	9.32412e-06	1.61238e-06	5.22132e-06	4.09544e-05	2.32808e-05	3.24463e-05	1.07282e-05	1.23342e-05	1.48787e-05	3.30704e-05	0.000104705	8.33784e-05	4.25813e-05	3.2739e-05	4.20402e-06	0.000207719	6.13562e-05	0.00104821	0.000855482	0.00103949
Blastocladiales	8.85439e-05		3.63864e-05	4.90789e-05	0.000130176	7.74497e-05	0.000393391	2.14743e-05	5.72319e-05	2.53127e-05	2.27623e-05	3.15387e-05	4.43328e-05	2.79833e-05	4.50277e-05	5.74172e-05	3.07836e-05	1.88119e-05	5.85797e-06	3.22864e-06	2.48692e-05	2.33103e-06	4.658e-06	0.000375518	2.28583e-05	8.6225e-06	2.40343e-05	4.02306e-06	1.09637e-05	0.00040785	2.60799e-05	9.63288e-05	5.55856e-05	6.50332e-05	2.39137e-05	3.99382e-06	0.000224336	5.75553e-05	0.000289858	0.0004251	0.000465215
Tremellales	0.000122128		7.26262e-05	1.91175e-05	0.000152923	0.000127859	0.000645393	4.77207e-05	7.37312e-05	8.43757e-05	5.62663e-05	5.86621e-05	0.000130665	3.62347e-05	6.36391e-05	0.000103138	7.18284e-05	1.99876e-05	1.20605e-05	8.94084e-06	5.28471e-05	8.39171e-06	5.01631e-06	7.93641e-06	3.61922e-05	1.33649e-05	2.64377e-05	1.5824e-05	6.85234e-06	0.000168625	0.000134432	0.00024152	0.000105841	0.000114195	6.0923e-05	1.3558e-05	0.000336504	0.00010045	0.000643755	0.000567681	0.000724742
Methanococcales	0.000102373		0.000163452	3.73006e-05	8.19126e-05	2.58648e-05	0.000314848	0.000132936	0.000263473	0.000202033	0.000164195	8.51546e-05	0.000141398	6.81643e-05	0.000239547	0.000206277	0.000131343	3.6448e-05	7.5809e-06	3.22864e-06	0.000124346	0.000150585	5.37461e-06	2.50624e-06	1.23816e-05	1.85384e-05	1.20171e-05	1.87743e-06	1.37047e-05	6.97255e-05	5.48484e-05	0.000101913	4.75904e-05	0.000135486	9.67936e-06	2.52241e-06	7.06243e-05	2.0633e-05	0.000311766	0.000381534	0.000251244
Chaetocerotales	7.13145e-05		2.90683e-07	1.38714e-05	0.000217045	0.000207863	1.02804e-05	0	0	0	7.67268e-07	0	0	1.07628e-06	0	1.06328e-06	0	0	3.44586e-05	1.24178e-06	3.10866e-06	2.33103e-06	0	2.08853e-06	7.04796e-05	2.50053e-05	0	0.000334182	1.37047e-06	8.75216e-07	0.000271822	0.000416029	0.00036321	3.32908e-05	0.000138927	2.65904e-05	0.000204949	0.000460986	1.85375e-05	2.64038e-06	9.66322e-06
Pleurocapsales	8.01333e-05		0.000115563	4.25548e-05	9.47725e-05	4.1512e-05	0.000153574	9.23737e-05	0.000240271	0.000129845	8.38879e-05	8.07392e-05	0.000104065	4.87913e-05	0.000153694	0.00012653	9.54291e-05	6.93688e-05	3.10128e-06	7.69906e-06	3.57495e-05	0.00015851	7.66778e-05	1.04426e-05	1.14291e-05	4.65615e-05	6.00857e-06	1.60922e-06	4.1114e-05	3.47169e-05	7.01737e-05	9.07445e-05	0.000121451	0.000156776	5.26671e-05	3.10047e-05	4.70829e-05	3.52934e-05	0.000123021	0.000162383	0.000175318
Solirubrobacterales	9.72695e-05		0.000155653	2.42788e-05	8.65026e-05	2.32225e-05	0.000322704	0.000169068	0.000155712	0.000258752	0.000167776	0.000117324	0.000171265	4.91501e-05	0.000221536	0.000166935	7.90112e-05	3.05693e-05	4.47962e-06	5.46385e-06	9.32597e-05	3.91613e-05	1.97069e-06	8.77182e-06	2.19058e-05	2.7592e-05	9.61371e-06	8.85073e-06	5.48187e-06	1.05026e-05	3.65656e-05	0.000146587	0.000114598	0.00012426	2.02128e-05	1.05101e-06	5.2622e-05	1.90041e-05	0.000358953	0.000233673	0.000375485
Halobacteriales	9.33345e-05		0.000127336	2.97672e-05	0.000106198	4.36449e-05	0.000292747	0.00011453	0.00028255	0.000186564	0.000102302	5.55082e-05	0.000109665	4.08986e-05	0.000182512	0.000110581	8.82463e-05	4.93811e-05	4.13504e-06	7.69906e-06	4.81842e-05	0.000133335	5.01631e-06	5.01247e-06	2.38107e-05	1.50894e-05	6.00857e-06	4.82767e-06	1.37047e-05	0.00011582	5.53861e-05	0.000129834	9.17544e-05	0.000138196	2.90381e-05	3.78362e-06	9.83201e-05	4.3438e-05	0.000291544	0.000302323	0.000284375
Cardiobacteriales	8.55428e-05		0.000139306	3.24159e-05	6.97425e-05	4.7334e-05	0.000211471	0.000108053	0.000268629	0.00019922	0.00010307	6.18159e-05	0.000130198	3.94636e-05	0.000180711	0.000153112	0.000148787	3.99752e-05	2.75669e-06	8.19577e-06	4.35212e-05	7.6924e-05	1.45115e-05	3.13279e-06	1.3334e-05	9.6572e-05	2.5236e-05	6.43689e-06	1.23342e-05	4.66782e-05	7.04425e-05	7.39917e-05	8.947e-05	6.813e-05	5.75068e-05	2.74312e-05	7.61635e-05	2.82347e-05	0.000210653	0.00021255	0.00021121
Haloferacales	9.54462e-05		0.000118074	1.93463e-05	0.000120356	4.52843e-05	0.000359447	0.000135663	0.000112401	0.000186564	0.000125576	8.57854e-05	0.000142798	3.26471e-05	0.000175308	0.00012653	5.74627e-05	1.76361e-05	5.51338e-06	8.44413e-06	6.83904e-05	2.61075e-05	4.29969e-06	6.05674e-06	1.42864e-05	1.50894e-05	2.76394e-05	6.9733e-06	2.74094e-06	0.000145869	0.000122333	0.000206618	4.6829e-05	8.01302e-05	1.48037e-05	8.09274e-06	0.000121862	3.63793e-05	0.000353897	0.000308924	0.000415519
Helotiales	0.000110693		0.000104245	2.2284e-05	0.000109031	0.000107906	0.00050139	7.19219e-05	0.000152103	0.00013547	7.62153e-05	7.63237e-05	0.000126465	3.37234e-05	0.000116472	9.67586e-05	0.000156996	5.64356e-05	5.51338e-06	2.98028e-06	3.73039e-05	3.72965e-06	3.43975e-05	5.63903e-06	1.80961e-05	2.62986e-05	3.24463e-05	1.04599e-05	6.85234e-06	6.59329e-05	5.7537e-05	0.000240124	9.17544e-05	8.98077e-05	4.44112e-05	1.13509e-05	0.00029496	8.09032e-05	0.000527475	0.000377574	0.00059912
Hymenostomatida	9.20396e-05		0.000102528	2.36037e-05	0.000136991	0.000127756	0.000219933	4.80616e-05	6.03255e-05	8.67195e-05	0.000126343	2.71233e-05	0.000237064	3.19296e-05	6.30387e-05	0.000173315	0.000171362	2.23391e-05	3.48032e-05	6.45727e-06	9.79226e-05	3.26344e-06	1.20033e-05	3.34165e-06	2.47631e-05	1.55205e-05	1.56223e-05	4.02306e-06	8.22281e-06	4.25938e-05	0.00010889	0.000282006	0.000124497	0.00012697	6.32005e-05	8.72335e-06	0.000348967	9.01338e-05	0.00022919	0.000183506	0.000247102
Boletales	0.000109935		6.65769e-05	3.03805e-05	0.000111011	0.000160629	0.000512087	5.31745e-05	0.000110855	5.25005e-05	5.72893e-05	4.54158e-05	9.37989e-05	2.54719e-05	6.00369e-05	8.71891e-05	8.00374e-05	2.46906e-05	9.993e-06	1.41563e-05	6.21731e-05	9.32412e-06	1.36157e-05	5.43018e-06	2.57155e-05	7.50158e-05	6.36908e-05	6.9733e-06	2.74094e-05	2.97573e-05	8.52301e-05	0.000226163	0.000102034	0.000111873	5.35212e-05	1.33478e-05	0.000458366	0.000117283	0.000589828	0.000435662	0.00051077
Mamiellales	9.00639e-05		8.58263e-05	3.51295e-05	0.000127693	7.65203e-05	0.000292061	8.4193e-05	4.22794e-05	8.67195e-05	7.62153e-05	8.70469e-05	0.000154465	3.8746e-05	0.000109267	0.000110581	6.875e-05	2.35148e-05	1.4128e-05	1.7385e-05	8.0825e-05	1.07227e-05	1.12867e-05	1.31577e-05	7.42893e-05	7.11357e-05	3.48497e-05	2.09199e-05	1.09637e-05	9.91911e-06	5.59239e-05	0.000235936	0.000167138	0.000169551	4.15643e-05	1.69212e-05	0.000178638	6.89578e-05	0.000326933	0.000275919	0.000273331
Geodermatophilales	8.9276e-05		9.67465e-05	3.52182e-05	0.000107967	0.000105662	0.000239624	9.13511e-05	0.000177367	0.00011672	7.00771e-05	5.74005e-05	0.000103599	3.19296e-05	0.000131481	0.000110581	7.6959e-05	3.76237e-05	7.23631e-06	6.95399e-06	9.4814e-05	9.79033e-05	5.37461e-06	4.38591e-06	1.90485e-05	6.68244e-05	1.20171e-05	6.9733e-06	2.74094e-05	5.51386e-05	7.44755e-05	0.000213599	7.08146e-05	0.000125808	3.18849e-05	5.14993e-06	0.000307423	7.81884e-05	0.000281432	0.000245555	0.000191884
Sordariales	0.000102332		5.43435e-05	2.14786e-05	0.00010922	0.000234389	0.000407942	8.89651e-05	3.19674e-05	9.37508e-05	5.62663e-05	2.33387e-05	4.43328e-05	1.86555e-05	6.24383e-05	7.5493e-05	4.82276e-05	1.52846e-05	5.85797e-06	1.7385e-06	4.66298e-05	8.39171e-06	4.29969e-06	2.50624e-06	3.04777e-05	8.2776e-05	1.6824e-05	5.36408e-06	8.22281e-06	3.82177e-05	5.7537e-05	0.000263857	7.50025e-05	0.000111485	0.000108466	1.20866e-05	0.000650851	0.00016615	0.000424676	0.000396056	0.000403094
Tritrichomonadida	8.35008e-05		0.000162381	2.69056e-05	6.53523e-05	2.44397e-05	0.000170436	0.000108735	0.00023099	0.000126095	0.000133505	4.66773e-05	0.000208131	3.80285e-05	0.000154895	0.000295592	0.000281157	1.05817e-05	7.23631e-06	8.94084e-06	0.00016165	2.19117e-05	4.83715e-06	1.04426e-06	1.14291e-05	3.06099e-05	1.08154e-05	3.48665e-06	6.85234e-06	9.91911e-06	2.84997e-05	0.000129834	8.14748e-05	7.70334e-05	1.50884e-05	7.46214e-06	4.15437e-05	3.36644e-05	0.000141559	0.000186146	0.000183601
Desulfarculales	7.70949e-05		0.000122164	1.77171e-05	7.76559e-05	1.12355e-05	0.000250937	0.000105326	0.000290284	0.000126564	0.000144246	3.9108e-05	0.000107332	1.54267e-05	0.000165101	0.000101012	0.000127239	4.70297e-06	1.72293e-06	4.47042e-06	2.79779e-05	7.9255e-06	1.07492e-06	8.35412e-07	2.6668e-05	7.41535e-05	2.76394e-05	1.5824e-05	2.0557e-05	8.46042e-06	2.68865e-05	2.23371e-05	0.000322854	7.74205e-06	3.13156e-06	5.78053e-06	2.35414e-05	1.24884e-05	0.00026458	0.000161063	0.000327169
Natranaerobiales	8.27097e-05		0.000122575	2.4604e-05	3.97954e-05	1.22531e-05	0.00035919	0.000125437	0.00016293	0.000188439	0.000135295	5.92928e-05	0.000137198	5.91954e-05	0.000120674	0.000154176	8.31157e-05	3.40965e-05	2.4121e-06	7.4507e-07	5.75101e-05	9.69709e-05	4.658e-06	4.17706e-07	6.66699e-06	3.53523e-05	7.21028e-06	1.07282e-06	1.37047e-05	3.67591e-05	3.81788e-05	3.35057e-05	4.91133e-05	4.142e-05	4.55499e-06	6.20093e-06	2.6311e-05	1.19454e-05	0.000337045	0.000319485	0.00042104
Methanomassiliicoccales	7.33816e-05		0.000150595	1.92182e-05	4.49792e-05	5.48623e-06	0.000178319	0.000151002	0.000206241	0.000191252	0.000187725	4.98312e-05	0.000189464	3.40822e-05	0.000208928	0.000149923	0.0001375	1.99876e-05	1.03376e-06	6.45727e-06	9.32597e-05	4.14923e-05	1.61238e-06	1.25312e-06	6.66699e-06	1.68139e-05	3.60514e-06	1.34102e-06	1.37047e-05	4.08434e-06	1.29055e-05	2.93174e-05	6.12965e-05	0.000117292	2.56218e-06	1.05101e-07	1.38479e-05	5.42975e-06	0.000203912	0.000126738	0.000204308
Elusimicrobiales	8.0952e-05		0.000142895	1.10027e-05	4.93909e-05	5.06628e-06	0.000314021	0.000133959	0.000208303	0.000300003	0.000121228	5.48774e-05	0.000113865	4.05398e-05	0.000203525	0.000153112	9.95336e-05	4.70297e-06	3.44586e-06	2.48357e-07	5.12928e-05	2.47089e-05	8.95769e-07	4.17706e-07	7.61942e-06	9.48475e-06	7.21028e-06	0	4.1114e-06	8.86885e-05	4.5707e-05	6.1427e-05	4.41639e-05	6.96784e-06	2.84687e-07	1.05101e-07	1.66175e-05	3.25785e-06	0.000343786	0.000320806	0.000277473
Sporadotrichida	6.88371e-05		7.04273e-05	2.46464e-05	0.00012889	7.80983e-05	0.000131589	6.23778e-05	9.95113e-05	7.12506e-05	6.82868e-05	1.64001e-05	0.000106399	1.57854e-05	6.48398e-05	0.000127594	7.18284e-05	2.82178e-05	3.85937e-05	3.47699e-06	4.97385e-05	2.79724e-06	1.64822e-05	1.06515e-05	2.47631e-05	3.449e-05	3.72531e-05	3.67439e-05	1.37047e-06	7.00172e-06	0.000105933	0.000185677	0.000244805	0.000101034	5.38058e-05	1.62906e-05	0.000144018	9.82784e-05	0.000104484	0.000172945	0.000117339
Nautiliales	7.55894e-05		0.000111036	1.56519e-05	7.61155e-05	1.79375e-05	0.000279508	0.000157138	0.000174274	0.000230158	8.56782e-05	1.9554e-05	8.63323e-05	4.19749e-05	0.000128479	0.000118024	6.875e-05	1.41089e-05	0	4.47042e-06	6.37274e-05	4.7553e-05	2.14985e-06	2.50624e-06	7.61942e-06	1.07781e-05	3.60514e-06	1.34102e-06	1.09637e-05	2.50895e-05	0.00011373	9.63288e-05	7.65254e-05	6.89042e-05	2.50525e-05	9.03865e-06	2.35414e-05	1.41173e-05	0.000330304	0.000146541	0.000361681
Pucciniales	8.23732e-05		5.48741e-05	2.81592e-05	0.000130555	0.000104352	0.000296444	4.19261e-05	6.23879e-05	6.18755e-05	4.32227e-05	5.36159e-05	7.04658e-05	2.90595e-05	3.48214e-05	0.000103138	4.82276e-05	5.99628e-05	7.92549e-06	3.97371e-06	8.39337e-05	1.49186e-05	9.13684e-06	4.17706e-06	2.38107e-05	2.32808e-05	5.0472e-05	5.36408e-06	5.48187e-06	0.000149078	6.45275e-05	0.000206618	0.000121451	0.000111098	4.29877e-05	2.20711e-05	0.000258956	9.33917e-05	0.000284803	0.000274599	0.00032993
BacteroidetesOrderII.Incertaesedis	7.42057e-05		0.00013592	1.20275e-05	4.01443e-05	1.76952e-05	0.000255611	0.000119302	0.000174789	0.000219377	0.000145525	0.000106601	0.000118532	9.50713e-05	0.000186715	9.88851e-05	9.4403e-05	1.05817e-05	3.10128e-06	2.98028e-06	5.28471e-05	2.51751e-05	8.95769e-07	4.59476e-06	4.76214e-06	1.29338e-05	2.40343e-06	1.07282e-06	4.1114e-06	1.13778e-05	2.15092e-05	5.16546e-05	8.947e-05	2.67101e-05	2.07821e-05	4.51932e-06	3.46198e-05	1.08595e-05	0.000239302	0.000237634	0.000289897
Rhodothermales	7.58503e-05		0.000171871	7.52771e-06	2.04105e-05	7.37133e-06	0.000216892	0.000130891	0.000567679	0.000198283	9.79545e-05	4.73081e-05	8.77323e-05	3.65935e-05	0.00019572	0.000160555	0.000195989	1.41089e-05	1.03376e-06	2.23521e-06	3.57495e-05	3.72965e-06	3.40392e-06	1.04426e-06	4.76214e-06	5.60463e-06	3.60514e-06	1.34102e-06	1.37047e-06	1.45869e-06	6.99048e-06	2.79214e-05	5.3682e-05	1.20002e-05	7.40186e-06	1.36631e-06	1.80023e-05	2.71487e-06	0.000173578	0.000314205	0.000162894
Lentisphaerales	6.5065e-05		0.000108519	1.12603e-05	0.000114481	1.39698e-05	0.000125633	9.78275e-05	5.20759e-05	0.000142501	0.000143223	0.000165894	0.000126932	5.48902e-05	0.000129079	9.88851e-05	7.38806e-05	8.23019e-06	2.75669e-06	6.45727e-06	4.50755e-05	2.14455e-05	7.34531e-06	2.71509e-06	9.52427e-06	9.05363e-06	0	3.75485e-06	5.48187e-06	8.43124e-05	3.09194e-05	0.000199638	0.000108887	0.000148647	2.02128e-05	1.15611e-06	2.90806e-05	5.42975e-06	0.000188745	5.14873e-05	0.000136666
Ustilaginales	8.1985e-05		3.32131e-05	1.30342e-05	0.00015804	0.000162924	0.000290738	1.977e-05	2.26865e-05	2.01564e-05	2.86447e-05	3.59542e-05	6.67326e-05	1.90143e-05	3.66225e-05	4.25312e-05	4.00187e-05	1.41089e-05	4.13504e-06	1.01826e-05	3.26409e-05	9.32412e-06	3.94138e-06	4.17706e-06	1.42864e-05	2.67298e-05	1.08154e-05	2.68204e-06	8.22281e-06	0.000213553	6.29143e-05	0.000290382	9.28965e-05	0.000130453	5.89302e-05	7.04174e-06	0.000487446	9.82784e-05	0.000301655	0.000262717	0.000307843
Capnodiales	8.21634e-05		7.59083e-05	3.50962e-05	6.77205e-05	7.78414e-05	0.000337125	6.06735e-05	5.56851e-05	7.78132e-05	7.18674e-05	5.99236e-05	7.32658e-05	2.15256e-05	9.48583e-05	0.000125467	0.000118004	1.17574e-05	5.85797e-06	4.71878e-06	5.59558e-05	2.42427e-05	2.38275e-05	2.71509e-06	1.52388e-05	0.00018021	2.64377e-05	1.39466e-05	8.22281e-06	1.342e-05	4.24806e-05	0.000152172	6.4723e-05	6.58074e-05	3.67246e-05	8.93355e-06	0.000202179	6.35281e-05	0.000318507	0.000335328	0.000357539
Chloroflexales	7.02621e-05		0.000112151	1.72562e-05	4.54825e-05	7.64666e-05	0.00018538	0.000139413	0.000216553	0.000153283	0.000106394	4.92004e-05	0.000104532	1.7938e-05	0.000139286	0.000115898	7.90112e-05	2.93935e-05	4.13504e-06	4.71878e-06	4.19668e-05	2.09793e-05	2.34691e-05	1.37843e-05	1.61913e-05	1.55205e-05	2.40343e-06	2.68204e-06	2.74094e-06	1.31282e-05	4.46315e-05	5.86349e-05	5.1017e-05	6.00009e-05	2.16362e-05	4.72953e-06	0.000213258	6.62429e-05	0.000224135	0.000135979	0.000196025
Natrialbales	6.60944e-05		6.19224e-05	3.26971e-05	9.15905e-05	3.64862e-05	0.000224438	5.76057e-05	8.14652e-05	6.37505e-05	6.77753e-05	5.55082e-05	9.93988e-05	2.8342e-05	6.90424e-05	5.52906e-05	4.10448e-05	4.23267e-05	1.37835e-06	1.7385e-06	8.0825e-05	9.65047e-05	2.70522e-05	1.67082e-06	1.71437e-05	4.87171e-05	9.61371e-06	1.87743e-06	2.19275e-05	0.000100066	6.26455e-05	0.000100517	9.17544e-05	0.000102969	2.98921e-05	3.88872e-06	8.44722e-05	2.76917e-05	0.000298285	0.000191427	0.000183601
Nitrospinales	6.68154e-05		0.000106737	1.50676e-05	4.03512e-05	1.09356e-05	0.000258557	0.000148275	0.000159321	0.000178127	9.13049e-05	7.82161e-05	9.14656e-05	2.00905e-05	0.000140486	8.82523e-05	7.18284e-05	2.82178e-05	1.03376e-06	1.68883e-05	4.66298e-05	3.91613e-05	8.95769e-07	1.87968e-06	5.71456e-06	9.05363e-06	1.20171e-06	1.74332e-05	1.50751e-05	8.75216e-07	2.84997e-05	3.90899e-05	6.16772e-05	7.16139e-05	1.50884e-05	1.36631e-06	2.07719e-05	6.5157e-06	0.000195486	0.00014258	0.000437606
Eugregarinorida	4.43542e-05		1.44274e-05	4.86957e-05	5.02257e-05	6.29531e-05	0.000123541	9.20328e-06	2.32021e-05	2.15627e-05	9.71872e-06	5.0462e-06	2.33331e-05	5.3814e-06	1.02063e-05	2.02023e-05	1.64179e-05	3.52722e-06	6.20255e-06	1.49014e-06	1.39889e-05	9.32412e-07	1.79154e-07	0.000436712	4.76214e-06	4.74238e-06	1.44206e-05	1.87743e-06	1.37047e-06	1.54621e-05	2.90374e-05	0.000113082	5.40627e-05	3.94844e-05	2.22056e-05	2.94282e-06	0.000177253	4.94107e-05	0.000158411	9.90141e-05	0.000113198
Mortierellales	7.35688e-05		4.40617e-05	1.5566e-05	6.63137e-05	0.000120383	0.000356439	4.29486e-05	3.09362e-05	5.01567e-05	6.18929e-05	3.28003e-05	5.31994e-05	2.97771e-05	6.24383e-05	4.46578e-05	3.18097e-05	1.64604e-05	4.82421e-06	3.22864e-06	4.66298e-05	2.28441e-05	6.27038e-06	1.87968e-06	1.80961e-05	1.3796e-05	2.16308e-05	4.82767e-06	1.78161e-05	2.36308e-05	2.82308e-05	0.000125646	6.96724e-05	8.43883e-05	6.91789e-05	8.93355e-06	0.000301884	0.000101536	0.000387601	0.000277239	0.000404475
Chitinispirillales	6.0549e-05		9.95979e-05	1.30673e-05	5.6447e-05	3.45324e-06	0.000207788	9.98727e-05	0.000271723	0.000105938	6.54735e-05	3.65849e-05	6.15993e-05	2.61895e-05	0.000129079	0.000101012	9.85075e-05	1.99876e-05	6.89173e-07	1.98685e-06	2.64236e-05	6.57351e-05	1.97069e-06	1.04426e-06	3.80971e-06	3.01788e-06	6.00857e-06	2.68204e-07	1.23342e-05	8.8105e-05	5.69993e-05	8.65563e-05	3.12193e-05	1.93551e-05	4.83968e-06	4.20402e-07	6.92395e-06	1.62892e-06	0.00022919	0.000195388	0.000198786
Kiloniellales	7.00981e-05		7.58349e-05	2.58939e-05	3.21075e-05	1.21178e-05	0.000381678	8.52156e-05	0.000138697	0.000126095	5.08954e-05	1.45078e-05	9.75322e-05	3.04946e-05	7.92487e-05	6.48602e-05	7.08023e-05	1.17574e-05	1.37835e-06	4.47042e-06	7.30534e-05	1.39862e-05	1.27199e-05	9.81609e-06	3.52398e-05	8.45005e-05	1.20171e-05	2.41383e-06	9.59327e-06	3.7926e-06	2.47356e-05	4.60703e-05	4.60675e-05	3.98715e-05	1.3665e-05	2.52241e-06	2.6311e-05	5.97272e-06	0.000382546	0.00035249	0.000409997
Solibacterales	5.82212e-05		9.73564e-05	7.23762e-06	6.58997e-05	1.43258e-05	0.000180104	9.51006e-05	0.000158806	0.000141564	8.5934e-05	6.49698e-05	9.37989e-05	2.29606e-05	0.000139286	8.18727e-05	8.92724e-05	3.52722e-06	5.51338e-06	3.22864e-06	2.02063e-05	7.4593e-06	1.25408e-06	1.87968e-06	5.71456e-06	1.63828e-05	7.21028e-06	5.09587e-06	1.37047e-06	4.08434e-06	2.90374e-05	0.000115874	8.56628e-05	9.48401e-05	1.93587e-05	4.20402e-07	3.04654e-05	7.05867e-06	0.000192116	0.000204629	0.000143568
Nitrosopumilales	6.07771e-05		0.000141117	1.65043e-05	8.54831e-06	5.93582e-06	0.000118762	8.31704e-05	0.000317611	9.46883e-05	6.31717e-05	4.35235e-05	2.7533e-05	1.25566e-05	0.000100862	0.000324301	0.00034375	4.93811e-05	3.44586e-07	6.95399e-06	1.86519e-05	2.9371e-05	1.25408e-06	4.17706e-06	3.90495e-05	1.46583e-05	1.20171e-06	6.19551e-05	5.48187e-06	1.45869e-06	7.79708e-06	9.77248e-06	1.71326e-05	6.58074e-06	4.55499e-06	4.30912e-06	1.10783e-05	3.80082e-06	7.92055e-05	0.000159743	0.000117339
Rubrobacterales	5.62376e-05		0.000104531	1.65601e-05	3.77966e-05	1.38231e-05	0.000149287	6.23778e-05	0.000268113	0.000134532	5.93354e-05	7.82161e-05	7.32658e-05	1.75792e-05	0.000147691	8.82523e-05	0.000115952	1.99876e-05	1.37835e-06	2.48357e-06	1.55433e-05	8.06537e-05	8.95769e-07	4.17706e-07	5.71456e-06	3.49211e-05	3.60514e-06	8.04611e-07	8.22281e-06	1.45869e-05	4.75891e-05	4.60703e-05	3.31229e-05	4.76136e-05	1.05334e-05	4.20402e-07	3.18502e-05	1.24884e-05	0.000117966	0.000182186	0.000147709
Dehalococcoidales	5.95217e-05		0.000126384	9.45389e-06	1.42486e-05	5.5554e-06	0.000187912	8.45339e-05	0.000293378	0.000155626	8.798e-05	8.20007e-05	8.91323e-05	4.52037e-05	0.0001621	0.000122277	0.000141605	1.41089e-05	1.03376e-06	2.48357e-06	4.35212e-05	2.19117e-05	7.16615e-07	4.17706e-07	9.52427e-07	8.19138e-06	1.20171e-06	2.68204e-06	5.48187e-06	2.91739e-07	5.10843e-06	2.0941e-05	2.32241e-05	2.16777e-05	1.13875e-06	4.20402e-07	1.52327e-05	5.42975e-06	0.000175263	0.000199348	0.000189123
Dictyoglomales	5.56859e-05		9.09814e-05	2.28646e-05	2.2972e-05	5.6496e-06	0.000201143	9.85092e-05	0.000162415	0.000126095	9.76988e-05	4.41542e-05	8.3999e-05	2.65482e-05	0.000126077	7.76195e-05	6.66978e-05	2.35148e-05	6.89173e-07	1.49014e-06	4.66298e-05	0.00012774	5.37461e-07	4.38591e-06	1.04767e-05	1.07781e-05	2.40343e-06	2.68204e-07	1.37047e-05	1.10861e-05	1.93583e-05	2.51292e-05	4.2641e-05	1.66454e-05	5.40905e-06	3.99382e-06	8.30874e-06	4.88677e-06	0.000202227	0.000162383	0.00023882
Bangiales	6.68667e-05		6.5261e-05	9.49223e-06	6.04115e-05	7.03405e-05	0.000310348	4.22669e-05	0.000184586	7.03131e-05	3.55501e-05	3.0908e-05	5.31994e-05	1.00453e-05	9.42579e-05	6.27336e-05	6.875e-05	1.41089e-05	4.13504e-06	9.93427e-07	1.55433e-05	4.66206e-06	3.76223e-06	1.04426e-06	1.04767e-05	2.45741e-05	1.56223e-05	1.87743e-06	9.59327e-06	5.25129e-05	4.05986e-05	0.000129834	3.76916e-05	4.142e-05	2.93228e-05	4.41422e-06	0.000193871	5.37545e-05	0.000328619	0.000290441	0.000311984
Hydrogenophilales	4.48188e-05		6.71672e-05	1.98279e-05	4.87449e-05	2.24835e-05	8.96717e-05	0.000121006	4.38262e-05	0.000111095	7.5448e-05	4.03696e-05	8.8199e-05	1.7938e-05	7.26446e-05	7.5493e-05	2.5653e-05	1.88119e-05	2.4121e-06	3.97371e-06	4.04125e-05	1.352e-05	1.89903e-05	4.38591e-06	9.52427e-07	8.88118e-05	6.00857e-06	1.87743e-06	4.93368e-05	1.66291e-05	3.30704e-05	6.1427e-05	7.99519e-05	5.26459e-05	3.53012e-05	1.86028e-05	2.35414e-05	1.24884e-05	7.24646e-05	7.92113e-05	0.000117339
Entomophthorales	3.59108e-05		2.16701e-05	4.92545e-06	6.33698e-05	1.50951e-05	5.40631e-05	2.14743e-05	4.64042e-06	6.0938e-05	1.79029e-05	1.32463e-05	1.77331e-05	8.61023e-06	3.24199e-05	2.12656e-05	1.84702e-05	1.17574e-06	2.4121e-06	1.7385e-06	1.39889e-05	1.07227e-05	1.79154e-07	4.17706e-07	6.66699e-06	4.74238e-06	7.21028e-06	0.000396405	1.91865e-05	0.000130991	4.05986e-05	7.53877e-05	3.46458e-05	3.52263e-05	1.05334e-05	9.45905e-07	4.29285e-05	5.97272e-06	3.0334e-05	4.48864e-05	8.6969e-05
Endomicrobiales	6.3485e-05		8.14843e-05	8.90515e-06	2.32438e-05	2.74586e-06	0.000371816	0.000133618	1.44369e-05	0.000197814	9.46297e-05	3.59542e-05	0.000117132	2.54719e-05	0.000102663	8.08094e-05	1.23134e-05	1.64604e-05	2.4121e-06	6.70563e-06	4.35212e-05	7.4593e-06	1.79154e-07	8.35412e-07	3.80971e-06	6.46688e-06	1.20171e-06	5.09587e-06	6.85234e-06	0	4.83956e-06	2.23371e-05	4.56868e-05	4.33555e-05	8.54061e-07	1.57651e-06	6.92395e-06	1.62892e-06	0.000419621	0.000240274	0.000455552
Calditrichales	5.34483e-05		9.34411e-05	1.29833e-05	2.83348e-05	5.20426e-06	0.000195018	0.00011453	8.61056e-05	0.000136876	0.0001133	7.25391e-05	0.000107332	4.08986e-05	0.000131481	8.82523e-05	4.3097e-05	1.29332e-05	6.89173e-07	9.93427e-07	3.10866e-05	5.03503e-05	2.14985e-06	2.29738e-06	6.66699e-06	2.02629e-05	2.40343e-06	1.34102e-06	4.1114e-06	2.07134e-05	1.66696e-05	3.49017e-05	4.03567e-05	2.90327e-05	8.54061e-07	6.30603e-07	1.66175e-05	2.71487e-06	0.000217394	0.000110896	0.000256766
Xylariales	6.11894e-05		5.31575e-05	1.03826e-05	9.35627e-05	6.73359e-05	0.000234977	3.78357e-05	8.81681e-05	4.96879e-05	5.39645e-05	2.46002e-05	5.83327e-05	3.19296e-05	4.92302e-05	6.805e-05	6.97762e-05	1.17574e-05	6.54714e-06	4.71878e-06	1.55433e-05	4.19586e-06	4.12054e-06	4.17706e-06	9.52427e-06	3.36278e-05	9.61371e-06	2.95024e-06	0	1.05026e-05	4.22118e-05	0.000214995	9.40387e-05	0.000106066	2.44831e-05	6.30603e-06	0.000174484	6.4071e-05	0.000249413	0.000182186	0.000273331
Ardenticatenales	5.26393e-05		0.000112843	1.3926e-05	1.48134e-05	3.44288e-06	0.000140734	0.000106349	0.000320705	0.00012422	7.6471e-05	3.78465e-05	7.41991e-05	2.76245e-05	0.00013088	0.000125467	0.000104664	8.23019e-06	6.89173e-07	7.4507e-07	2.48692e-05	8.48495e-05	1.43323e-06	4.17706e-06	9.52427e-06	4.74238e-06	0	2.41383e-06	9.59327e-06	4.66782e-06	6.99048e-06	1.81489e-05	3.84531e-05	5.80654e-06	8.54061e-07	2.10201e-07	1.10783e-05	1.62892e-06	0.000126392	0.00014258	0.000153231
Tilletiales	7.83434e-05		8.80642e-06	1.50883e-05	9.44647e-05	0.000145345	0.000456114	9.54414e-06	3.60922e-06	7.96882e-06	1.2532e-05	5.67697e-06	1.58665e-05	6.45767e-06	5.40332e-06	1.38227e-05	7.18284e-06	1.52846e-05	2.4121e-06	7.20234e-06	9.32597e-06	9.32412e-07	7.16615e-07	1.04426e-06	7.61942e-06	3.66456e-05	6.96994e-05	2.68204e-06	0	1.86713e-05	4.67825e-05	0.000217787	8.18556e-05	0.000107227	4.2703e-05	7.77744e-06	0.000419591	0.00011131	0.000508938	0.000436982	0.000422421
Heterotrichida	5.32018e-05		5.90197e-05	1.87674e-05	7.90433e-05	3.01655e-05	0.000169469	3.954e-05	5.25915e-05	8.81258e-05	4.80821e-05	1.3877e-05	0.000105465	1.21978e-05	3.96243e-05	0.000112708	7.79851e-05	1.29332e-05	4.13504e-06	2.48357e-06	7.46077e-05	3.26344e-06	1.79154e-05	3.13279e-06	1.61913e-05	3.01788e-05	2.28326e-05	6.70509e-06	0	0.000109402	7.47444e-05	0.000128438	5.86314e-05	2.40003e-05	1.62272e-05	4.62443e-06	7.75483e-05	2.2262e-05	0.000178634	0.000184826	0.000144948
Caldisericales	4.5393e-05		7.09332e-05	1.25425e-05	6.60754e-05	5.83585e-06	0.000116467	7.4308e-05	0.00014076	0.000117657	6.52178e-05	1.51386e-05	4.80661e-05	2.54719e-05	9.96612e-05	5.63539e-05	6.66978e-05	1.64604e-05	2.06752e-06	2.48357e-07	2.48692e-05	5.22151e-05	7.16615e-07	0	6.66699e-06	7.76025e-06	1.44206e-05	0	5.48187e-06	0.000114361	7.93151e-05	8.51602e-05	1.97976e-05	3.17424e-05	0	2.10201e-07	1.66175e-05	6.5157e-06	0.000102799	0.000101654	0.000144948
Phycisphaerales	5.99897e-05		9.25541e-05	9.39133e-06	1.15333e-05	1.00585e-05	0.000305982	7.39671e-05	0.000227896	0.000121876	6.11257e-05	6.87544e-05	5.03994e-05	1.61442e-05	0.000126678	9.25055e-05	8.61941e-05	5.87871e-06	1.03376e-06	9.93427e-07	1.86519e-05	3.44993e-05	5.37461e-07	1.67082e-06	1.04767e-05	1.89695e-05	1.20171e-06	1.60922e-06	2.74094e-06	2.62565e-06	6.45275e-06	1.11686e-05	3.08386e-05	6.58074e-06	6.83249e-06	1.47141e-06	2.21566e-05	9.77355e-06	0.000305026	0.000332687	0.000280233
Prymnesiales	4.64379e-05		3.81758e-05	3.9575e-05	2.40467e-05	3.82008e-05	0.000167017	3.61314e-05	7.73404e-06	2.53127e-05	5.88239e-05	3.15387e-05	7.74658e-05	2.11668e-05	4.50277e-05	4.57211e-05	3.28358e-05	0.00010229	6.54714e-06	1.09277e-05	4.81842e-05	6.29378e-05	0.000104447	1.46197e-06	2.19058e-05	3.1041e-05	6.00857e-06	1.77015e-05	9.59327e-06	3.20912e-06	1.50564e-05	4.46742e-05	4.60675e-05	1.1226e-05	4.95355e-05	2.10201e-06	6.37004e-05	3.74653e-05	0.000143244	0.000175585	0.000182221
CandidatusAltiarchaeales	5.21813e-05		6.23236e-05	6.13138e-06	7.35193e-05	1.37468e-05	0.00022135	8.58973e-05	7.37312e-05	8.3907e-05	6.75196e-05	3.40618e-05	6.0666e-05	2.6907e-05	7.62468e-05	7.01766e-05	4.41232e-05	9.40593e-06	6.89173e-07	1.49014e-06	3.41952e-05	1.39862e-06	3.76223e-06	2.08853e-07	0	7.76025e-06	2.40343e-06	1.60922e-06	1.37047e-06	2.10052e-05	0.000103244	0.000134023	3.65495e-05	7.27752e-05	8.54061e-07	3.46832e-06	3.60045e-05	1.46603e-05	0.000220764	0.000117497	0.000325789
Pyrenomonadales	4.71858e-05		6.24862e-05	1.77605e-05	5.82179e-05	3.25631e-05	0.000121711	5.35154e-05	4.94979e-05	6.98444e-05	7.18674e-05	4.60466e-05	0.000101265	3.19296e-05	7.20442e-05	7.5493e-05	5.33582e-05	3.6448e-05	6.20255e-06	1.7385e-06	5.75101e-05	3.26344e-06	1.79154e-05	4.38591e-06	2.76204e-05	6.898e-06	1.56223e-05	1.12646e-05	4.1114e-06	6.41825e-06	3.44147e-05	6.1427e-05	7.38604e-05	0.000114969	1.56578e-05	5.25503e-06	7.8933e-05	3.04066e-05	0.000104484	9.63737e-05	0.000164275
Peniculida	4.93415e-05		7.09078e-05	1.93375e-05	8.45285e-05	1.91013e-05	8.81533e-05	4.15852e-05	8.86837e-05	5.01567e-05	8.00516e-05	2.58618e-05	0.000149332	1.43504e-05	4.14254e-05	0.000120151	9.74814e-05	1.88119e-05	1.79185e-05	5.21549e-06	7.30534e-05	2.79724e-06	2.329e-06	3.13279e-06	1.80961e-05	3.88013e-05	1.32189e-05	6.16869e-06	5.48187e-06	1.16695e-06	2.07026e-05	0.000194054	6.8911e-05	0.000137808	7.68655e-06	2.52241e-06	5.2622e-05	1.35744e-05	9.7743e-05	9.76939e-05	6.9023e-05
Gigartinales	6.03784e-05		4.58651e-05	2.98081e-05	4.92262e-05	8.04362e-05	0.000239683	1.94292e-05	3.45454e-05	3.00003e-05	5.85681e-05	6.93852e-06	9.70655e-05	7.89271e-06	4.86299e-05	0.000106328	4.92538e-05	8.23019e-06	4.82421e-06	5.88605e-05	8.5488e-05	6.06068e-06	7.16615e-07	1.87968e-06	2.28583e-05	1.42271e-05	9.49354e-05	5.09587e-06	4.1114e-06	1.42952e-05	2.41978e-05	0.000134023	4.22603e-05	3.13553e-05	3.07462e-05	4.51932e-06	0.000222951	6.35281e-05	0.000195486	0.000264038	0.000259527
Schizopyrenida	4.6357e-05		6.04481e-05	2.01887e-05	9.7902e-05	2.6054e-05	5.63276e-05	4.19261e-05	7.57936e-05	6.0938e-05	5.98469e-05	2.46002e-05	8.8199e-05	2.79833e-05	6.06372e-05	9.88851e-05	6.56717e-05	1.17574e-05	4.13504e-06	5.7122e-06	6.37274e-05	5.8742e-05	1.79154e-07	2.08853e-06	2.09534e-05	1.89695e-05	1.56223e-05	2.95024e-06	4.1114e-06	9.07307e-05	6.64096e-05	0.000255481	5.48242e-05	2.20648e-05	1.11028e-05	3.78362e-06	6.92395e-05	2.00901e-05	5.72976e-05	6.3369e-05	4.83161e-05
Holophagales	4.71991e-05		8.53732e-05	1.26993e-05	3.48406e-05	8.11781e-06	0.000136025	6.61273e-05	0.000156228	0.000142032	6.26602e-05	6.11852e-05	8.21324e-05	2.04493e-05	0.00011347	7.76195e-05	7.18284e-05	1.64604e-05	1.17159e-05	9.93427e-07	2.48692e-05	3.72965e-05	2.329e-06	2.08853e-06	7.61942e-06	2.24185e-05	1.20171e-06	1.07282e-06	8.22281e-06	8.75216e-07	4.59759e-05	3.21096e-05	4.53061e-05	4.99362e-05	5.69374e-06	6.30603e-07	1.80023e-05	8.14462e-06	0.000117966	0.000146541	0.000143568
Magnetococcales	4.43753e-05		4.89607e-05	1.82299e-05	7.12776e-05	7.42197e-06	0.00014588	5.89692e-05	7.21844e-05	8.29695e-05	5.29415e-05	3.28003e-05	5.87993e-05	1.50679e-05	5.40332e-05	3.72148e-05	2.46269e-05	5.87871e-06	5.44446e-05	5.21549e-06	3.26409e-05	1.25876e-05	1.30782e-05	5.63903e-06	1.90485e-06	4.00946e-05	1.08154e-05	8.04611e-07	1.23342e-05	3.7926e-06	8.92631e-05	0.000127042	9.06122e-05	4.56781e-05	1.16722e-05	2.83772e-06	1.24631e-05	2.71487e-06	0.000123021	3.30047e-05	0.000281614
Kordiimonadales	3.87826e-05		4.84667e-05	2.73565e-05	3.19988e-05	1.42268e-05	8.52283e-05	4.32895e-05	1.90773e-05	7.07819e-05	5.14069e-05	3.84773e-05	9.05323e-05	3.01358e-05	7.38454e-05	4.1468e-05	2.5653e-05	1.76361e-05	2.4121e-06	1.16728e-05	7.92707e-05	2.75062e-05	1.6303e-05	3.17456e-05	2.0001e-05	5.25973e-05	1.44206e-05	8.36796e-05	4.1114e-06	8.75216e-07	2.84997e-05	2.51292e-05	5.74893e-05	4.80007e-05	2.44831e-05	2.31221e-06	2.6311e-05	3.80082e-06	9.26873e-05	8.84526e-05	7.45449e-05
Silvanigrellales	4.80997e-05		0.000107168	9.48625e-06	1.07523e-05	2.40273e-06	0.000132427	6.61273e-05	0.000326892	0.000165939	4.93609e-05	2.27079e-05	6.29993e-05	7.17519e-06	0.000161499	0.000107391	0.000101586	1.29332e-05	3.44586e-07	2.48357e-07	1.86519e-05	5.45461e-05	1.07492e-06	4.17706e-07	2.85728e-06	2.58675e-06	1.20171e-06	1.34102e-06	6.85234e-06	3.20912e-06	8.33481e-06	1.11686e-05	1.82747e-05	1.27744e-05	1.70812e-06	1.57651e-06	4.15437e-06	2.1719e-06	0.000123021	0.000161063	0.000113198
Ktedonobacterales	4.20418e-05		5.43149e-05	9.53847e-06	5.63469e-05	2.18424e-05	0.000138956	9.78275e-05	2.37177e-05	9.56258e-05	4.09209e-05	4.22619e-05	6.81325e-05	2.18843e-05	6.78417e-05	5.21008e-05	3.28358e-05	4.70297e-06	1.03376e-06	1.7385e-06	3.73039e-05	1.53848e-05	1.43323e-06	2.50624e-06	4.76214e-06	1.81073e-05	8.412e-06	8.04611e-07	4.1114e-06	7.23512e-05	7.79708e-05	5.86349e-05	4.60675e-05	2.67101e-05	6.83249e-06	1.36631e-05	4.56981e-05	2.1176e-05	0.000126392	0.000108255	0.000182221
Archaeoglobales	4.88546e-05		8.03018e-05	4.9471e-06	2.31049e-05	7.6399e-06	0.000215624	0.000113166	9.38397e-05	0.000149064	6.82868e-05	3.40618e-05	8.35324e-05	2.00905e-05	0.000110468	9.35687e-05	3.69403e-05	4.70297e-06	3.10128e-06	2.73192e-06	2.64236e-05	1.39862e-06	4.47885e-06	4.17706e-07	1.90485e-06	4.31125e-06	0	5.36408e-07	1.50751e-05	7.29346e-06	5.64616e-06	3.07135e-05	3.08386e-05	4.10329e-05	2.2775e-06	5.99073e-06	1.52327e-05	7.05867e-06	0.000173578	0.000125418	0.000347876
Desulfurococcales	4.3077e-05		6.35338e-05	1.08485e-05	5.05621e-05	1.21004e-05	0.00013704	8.86242e-05	7.21844e-05	0.000108751	7.13559e-05	1.82925e-05	8.11991e-05	1.36329e-05	8.04494e-05	6.69867e-05	3.3862e-05	2.11633e-05	6.89173e-07	3.22864e-06	2.95322e-05	2.23779e-05	5.37461e-06	2.71509e-06	1.42864e-05	4.31125e-06	4.80685e-06	1.60922e-06	6.85234e-06	2.21721e-05	4.32872e-05	6.98034e-05	5.40627e-05	6.34848e-05	7.11717e-06	1.99691e-06	2.35414e-05	1.57463e-05	0.000131447	0.000102975	0.000176699
Hymenochaetales	4.64351e-05		5.27566e-05	2.1316e-05	5.00416e-05	3.35186e-05	0.000145273	3.34045e-05	0.000128385	4.87504e-05	2.60871e-05	1.26155e-05	3.77996e-05	1.61442e-05	4.80295e-05	8.39992e-05	9.23508e-05	3.99752e-05	7.23631e-06	4.22206e-06	3.88582e-05	6.52689e-06	3.76223e-06	3.09102e-05	3.3335e-05	2.0694e-05	2.76394e-05	5.63228e-06	1.23342e-05	0.000100942	1.9896e-05	7.67838e-05	2.66506e-05	2.59359e-05	1.30956e-05	2.73261e-06	9.00114e-05	2.82347e-05	0.000165152	0.000118817	0.000151851
Gonyaulacales	8.46446e-05		2.94414e-07	2.75306e-07	2.30954e-05	9.8718e-05	0.000786933	0	0	2.34377e-06	0	0	0	0	6.00369e-07	0	0	0	0	1.7385e-06	0	0	1.79154e-07	8.35412e-07	0	0	0	1.07282e-06	0	1.31282e-05	9.1414e-06	4.18821e-05	9.51809e-06	4.18071e-05	2.64759e-05	4.09892e-06	0.000286652	7.76454e-05	0.000466807	0.000937333	0.000956659
Sulfolobales	4.46918e-05		4.91184e-05	7.42271e-06	0.000114042	1.07194e-05	0.000111499	4.15852e-05	9.12617e-05	0.000112032	2.83889e-05	8.83085e-06	4.19995e-05	1.65029e-05	9.18564e-05	3.61516e-05	2.25746e-05	1.05817e-05	2.06752e-06	3.47699e-06	3.88582e-05	2.79724e-06	3.04561e-06	1.67082e-06	1.90485e-06	8.6225e-06	1.20171e-06	2.41383e-06	4.1114e-06	1.05026e-05	1.82828e-05	0.000288986	2.01783e-05	0.000232261	6.26311e-06	4.20402e-07	3.18502e-05	4.3438e-06	0.000138188	8.4492e-05	0.000111817
Oligoflexales	4.45174e-05		6.32968e-05	6.06703e-06	2.89301e-05	1.37797e-05	0.000205546	9.23737e-05	9.22929e-05	0.000107345	5.243e-05	2.58618e-05	5.6466e-05	1.65029e-05	9.36575e-05	4.67844e-05	4.92538e-05	9.40593e-06	6.89173e-07	4.96713e-07	2.48692e-05	3.26344e-06	2.329e-06	2.92394e-06	1.23816e-05	4.31125e-06	0	8.04611e-07	2.74094e-06	2.04217e-06	3.73722e-05	2.0941e-05	5.17784e-05	3.25166e-05	2.22056e-05	1.47141e-06	2.49262e-05	6.5157e-06	0.000160096	0.000159743	0.000296799
Chthoniobacterales	4.38649e-05		8.98345e-05	7.28001e-06	1.54409e-05	8.28231e-06	0.000136007	4.26078e-05	0.00015829	9.1407e-05	3.1458e-05	0.000199956	0.000128799	1.18391e-05	0.000140486	3.29617e-05	6.05411e-05	5.87871e-06	2.75669e-06	9.93427e-07	2.33149e-05	1.25876e-05	4.658e-06	5.01247e-06	8.57184e-06	3.01788e-06	6.00857e-06	5.36408e-07	1.37047e-06	1.05026e-05	1.42498e-05	1.81489e-05	3.19808e-05	2.32261e-06	6.26311e-06	4.20402e-07	1.93871e-05	7.05867e-06	0.000143244	0.000157102	0.000107676
Longamoebia	4.6429e-05		5.71983e-05	1.35222e-05	4.41052e-05	7.94087e-05	0.000107826	3.37454e-05	3.91858e-05	3.79691e-05	3.22252e-05	2.90156e-05	6.81325e-05	1.72205e-05	4.68288e-05	5.42273e-05	0.000213433	1.41089e-05	4.13504e-06	1.98685e-06	5.44015e-05	2.79724e-06	1.09284e-05	1.46197e-06	1.42864e-05	9.48475e-06	2.16308e-05	5.63228e-06	4.1114e-06	1.42952e-05	2.28535e-05	9.49327e-05	5.82507e-05	3.0194e-05	3.30237e-05	6.30603e-06	0.000207719	7.05867e-05	0.000104484	0.000101654	0.000117339
Ophiostomatales	6.17165e-05		3.84748e-05	5.99502e-06	3.12389e-05	3.5452e-05	0.000450437	3.30636e-05	7.32156e-05	3.18753e-05	2.91562e-05	1.76617e-05	5.83327e-05	8.61023e-06	5.0431e-05	3.82781e-05	4.41232e-05	4.70297e-06	3.44586e-06	7.4507e-07	2.33149e-05	2.79724e-06	4.83715e-06	6.26559e-07	7.61942e-06	3.449e-06	8.412e-06	1.60922e-06	2.74094e-06	6.12651e-06	2.23158e-05	6.98034e-05	3.00772e-05	2.78714e-05	1.11028e-05	3.36322e-06	9.69353e-05	3.04066e-05	0.000512308	0.000400017	0.000438986
Ectocarpales	4.14006e-05		3.20059e-05	1.14244e-05	7.27121e-05	4.84237e-05	0.000123916	2.18152e-05	4.33106e-05	2.71877e-05	2.35295e-05	3.02772e-05	4.47995e-05	2.11668e-05	3.24199e-05	4.78477e-05	2.77052e-05	1.05817e-05	1.82631e-05	3.22864e-06	2.33149e-05	3.72965e-06	1.79154e-06	4.80362e-06	3.04777e-05	6.03575e-06	1.20171e-05	4.15716e-05	2.74094e-06	5.54303e-06	0.000119914	0.000166132	4.79712e-05	2.40003e-05	2.19209e-05	2.83772e-06	0.000113553	5.53834e-05	0.00015167	7.78911e-05	0.000142187
Russulales	4.17724e-05		2.34111e-05	5.39737e-06	8.20866e-05	7.16314e-05	0.00014399	1.977e-05	5.15603e-06	3.09378e-05	2.55756e-05	1.45078e-05	4.80661e-05	6.45767e-06	3.12192e-05	3.18984e-05	2.05224e-05	2.35148e-06	2.06752e-06	2.48357e-06	2.02063e-05	1.39862e-06	2.86646e-06	3.5505e-06	7.61942e-06	3.01788e-06	8.412e-06	1.87743e-06	1.37047e-06	0.00012749	7.63576e-05	0.000142399	2.74121e-05	3.67747e-05	2.78993e-05	4.72953e-06	0.000195255	5.86413e-05	0.000160096	9.24131e-05	0.00017946
Caldilineales	3.79841e-05		6.9132e-05	6.20114e-06	3.88769e-05	3.73042e-06	0.0001077	5.18111e-05	0.000107245	9.75008e-05	5.21742e-05	6.05544e-05	8.6799e-05	1.97318e-05	8.22505e-05	8.39992e-05	4.92538e-05	2.35148e-06	1.03376e-06	1.24178e-06	2.02063e-05	6.99309e-06	4.47885e-06	1.25312e-06	1.23816e-05	1.20715e-05	0	1.60922e-06	4.1114e-06	3.20912e-06	7.12491e-05	6.42192e-05	4.83519e-05	7.35495e-06	1.99281e-06	4.72953e-06	2.76958e-06	5.42975e-06	0.000117966	7.26103e-05	0.000132524
Atheliales	5.13628e-05		4.86926e-05	6.88309e-06	4.24129e-05	4.79384e-05	0.000259104	2.93142e-05	0.000152618	4.92192e-05	2.37853e-05	1.64001e-05	2.79997e-05	6.09892e-06	5.76354e-05	4.99742e-05	7.38806e-05	8.23019e-06	2.4121e-06	1.49014e-06	2.33149e-05	1.39862e-06	2.14985e-06	6.26559e-07	1.04767e-05	4.31125e-06	1.44206e-05	6.70509e-06	2.74094e-06	1.25448e-05	2.07026e-05	0.000106101	2.66506e-05	4.60652e-05	2.04975e-05	6.20093e-06	0.000123246	4.18091e-05	0.000301655	0.000315525	0.000160133
Herpetosiphonales	3.89008e-05		7.67148e-05	7.3473e-06	2.43989e-05	4.67847e-06	0.00011167	8.11252e-05	0.000146947	0.000110626	5.11512e-05	4.28927e-05	6.48659e-05	9.68651e-06	9.96612e-05	9.14422e-05	6.875e-05	1.17574e-05	2.75669e-06	1.49014e-06	3.73039e-05	8.39171e-06	1.43323e-06	8.35412e-07	4.76214e-06	4.74238e-06	0	8.04611e-07	5.48187e-06	2.62565e-06	3.5759e-05	2.23371e-05	3.95952e-05	2.16777e-05	4.55499e-06	4.20402e-07	8.30874e-06	5.42975e-06	0.000129762	0.000100334	0.000104915
Eustigmatales	4.22697e-05		4.76304e-05	5.90451e-06	5.17702e-05	5.84422e-05	0.000128076	4.15852e-05	0.000111886	0.000114845	1.79029e-05	6.93852e-06	2.65997e-05	7.89271e-06	5.76354e-05	4.99742e-05	4.10448e-05	3.52722e-06	2.75669e-06	1.24178e-06	1.86519e-05	1.02565e-05	1.07492e-06	6.26559e-07	1.42864e-05	3.01788e-06	3.60514e-06	2.36019e-05	1.37047e-06	6.41825e-06	6.39898e-05	0.000120062	3.12193e-05	3.71618e-05	1.48037e-05	3.67852e-06	0.00016479	5.04967e-05	0.000133133	0.000154462	9.66322e-05
Thermoproteales	3.83818e-05		6.41204e-05	6.35431e-06	3.68122e-05	1.57523e-05	0.00011654	6.95359e-05	6.80596e-05	0.000122814	5.57548e-05	3.34311e-05	8.07324e-05	1.18391e-05	8.34513e-05	7.76195e-05	3.79664e-05	8.23019e-06	0	9.93427e-07	3.10866e-05	1.39862e-06	2.50815e-06	2.08853e-06	4.76214e-06	6.46688e-06	6.00857e-06	8.04611e-07	2.74094e-06	1.05026e-05	2.87685e-05	5.30506e-05	4.64483e-05	4.5291e-05	5.97843e-06	2.10201e-06	4.56981e-05	9.23057e-06	0.000158411	7.52507e-05	0.000115959
CandidatusNanopelagicales	3.47337e-05		5.19501e-05	4.67053e-06	5.58083e-05	8.12466e-06	9.90001e-05	3.98809e-05	0.000142822	9.46883e-05	1.63684e-05	9.46162e-06	3.26663e-05	8.25147e-06	6.96428e-05	5.95437e-05	4.61754e-05	1.17574e-05	3.44586e-07	5.7122e-06	2.02063e-05	5.12827e-06	3.58308e-07	0	1.90485e-06	1.29338e-06	0	4.82767e-06	1.37047e-06	0.000113195	7.58198e-05	6.70113e-05	1.25639e-05	1.04518e-05	1.42343e-06	4.20402e-07	2.6311e-05	4.3438e-06	0.000143244	7.92113e-05	7.45449e-05
Rhizophydiales	4.40398e-05		4.20086e-05	1.23545e-05	2.95717e-05	3.44807e-05	0.000221029	3.20411e-05	5.98099e-05	2.76565e-05	5.19185e-05	1.26155e-05	6.95325e-05	1.65029e-05	4.32265e-05	6.0607e-05	4.61754e-05	7.05445e-06	4.13504e-06	6.70563e-06	3.57495e-05	1.07227e-05	3.22477e-06	1.87968e-06	1.80961e-05	2.15563e-05	1.44206e-05	3.48665e-06	1.37047e-06	4.66782e-06	2.25846e-05	6.70113e-05	3.5788e-05	1.78067e-05	1.48037e-05	4.51932e-06	9.41657e-05	2.44339e-05	0.00018706	0.000277239	0.000198786
Isochrysidales	3.84503e-05		2.55044e-05	1.86261e-05	5.85211e-05	5.73917e-05	0.000107181	1.7384e-05	2.57801e-06	3.0469e-05	2.71101e-05	2.58618e-05	4.47995e-05	2.29606e-05	2.10129e-05	3.72148e-05	2.5653e-05	2.11633e-05	9.64842e-06	1.98685e-06	3.57495e-05	7.9255e-06	3.76223e-06	4.59476e-06	4.76214e-05	3.57834e-05	1.80257e-05	2.09199e-05	1.37047e-06	1.28365e-05	3.71033e-05	0.000128438	6.73881e-05	4.68394e-05	2.59065e-05	4.20402e-06	0.000146788	5.26686e-05	0.000119651	8.31718e-05	0.00011872
Sneathiellales	3.40294e-05		5.33775e-05	7.1689e-06	3.48817e-05	1.88003e-05	0.000100463	6.71499e-05	0.000111886	8.01569e-05	3.55501e-05	1.26155e-06	4.29328e-05	1.32741e-05	8.10498e-05	5.74172e-05	4.3097e-05	2.35148e-06	6.89173e-07	1.98685e-06	3.26409e-05	6.99309e-06	1.43323e-06	6.26559e-06	4.76214e-06	1.33649e-05	1.20171e-06	5.36408e-07	0	2.04217e-06	2.47356e-05	1.81489e-05	8.10941e-05	4.83878e-05	2.30596e-05	5.25503e-07	4.29285e-05	8.6876e-06	5.89828e-05	7.26103e-05	0.000169797
Philasterida	3.46537e-05		7.12597e-05	5.81109e-06	2.02701e-05	3.00419e-05	6.01027e-05	3.68131e-05	0.000197991	4.87504e-05	2.89004e-05	2.20771e-05	8.6799e-05	1.00453e-05	7.74476e-05	0.000105265	9.85075e-05	0	1.27497e-05	1.24178e-06	2.64236e-05	1.39862e-06	1.79154e-06	1.46197e-06	5.71456e-06	7.32913e-06	0	2.95024e-06	2.74094e-06	4.95955e-06	2.76931e-05	1.81489e-05	3.27422e-05	1.78067e-05	1.4519e-05	3.15302e-06	6.23156e-05	4.01801e-05	3.20193e-05	0.000108255	4.00334e-05
Mesoaciditogales	3.90918e-05		7.19476e-05	3.35993e-06	9.65511e-06	2.61885e-06	0.000171518	5.48788e-05	0.000194382	0.000100782	4.34785e-05	2.14463e-05	3.12663e-05	5.74016e-06	0.000121875	5.63539e-05	8.92724e-05	2.35148e-06	0	2.48357e-07	1.24346e-05	1.16552e-05	1.79154e-06	6.26559e-07	1.90485e-06	2.58675e-06	0	0	2.74094e-06	5.83477e-07	4.83956e-06	1.67528e-05	1.33253e-05	1.27744e-05	8.54061e-07	5.25503e-07	6.92395e-06	2.1719e-06	0.000168522	0.000221792	0.000124241
Orbiliales	3.84104e-05		5.56882e-05	6.7992e-06	2.04414e-05	2.39624e-05	0.000160381	3.91992e-05	0.000173758	6.60943e-05	2.81332e-05	1.9554e-05	3.45329e-05	1.14803e-05	5.28324e-05	5.74172e-05	7.38806e-05	1.29332e-05	1.72293e-06	1.98685e-06	1.86519e-05	1.39862e-06	3.40392e-06	2.92394e-06	4.76214e-06	8.19138e-06	1.20171e-05	1.87743e-06	0	7.5852e-06	2.12403e-05	4.0486e-05	2.36049e-05	9.29046e-06	8.8253e-06	2.31221e-06	5.53916e-05	2.93206e-05	0.000128077	0.000158423	0.000194645
Kiritimatiellales	3.67909e-05		6.0026e-05	8.36591e-06	1.06833e-05	6.61597e-06	0.000160269	3.81766e-05	8.24964e-05	5.62505e-05	5.75451e-05	7.63237e-05	7.51325e-05	3.40822e-05	7.02431e-05	6.48602e-05	4.51493e-05	8.23019e-06	3.44586e-07	0	2.02063e-05	3.86951e-05	5.37461e-07	6.26559e-07	3.80971e-06	1.12093e-05	0	8.04611e-07	5.48187e-06	8.75216e-07	4.30184e-06	1.53568e-05	2.43663e-05	8.51625e-06	1.70812e-06	1.78671e-06	8.30874e-06	1.46603e-05	0.000200542	0.000150501	0.000129763
Sporidiobolales	4.24336e-05		3.38466e-05	1.83181e-05	2.79157e-05	3.6158e-05	0.000207756	3.7154e-05	1.59837e-05	6.60943e-05	1.91817e-05	3.21695e-05	4.01329e-05	1.54267e-05	4.62284e-05	4.1468e-05	2.46269e-05	3.52722e-06	2.75669e-06	1.49014e-06	7.14991e-05	1.72496e-05	3.76223e-06	1.87968e-06	1.14291e-05	3.23344e-05	3.72531e-05	4.02306e-06	9.59327e-06	4.37608e-06	1.31744e-05	6.1427e-05	3.35037e-05	2.70972e-05	1.48037e-05	1.15611e-06	9.55505e-05	3.31215e-05	0.000235931	0.000163703	0.000223635
Methylacidiphilales	3.72522e-05		5.84385e-05	3.59633e-06	1.95368e-05	3.13472e-06	0.000178579	4.87433e-05	7.27e-05	7.54694e-05	2.99234e-05	0.000109755	9.79989e-05	6.81643e-06	8.64531e-05	3.18984e-05	2.46269e-05	8.23019e-06	6.89173e-07	2.48357e-07	1.24346e-05	7.4593e-06	1.79154e-07	4.17706e-07	3.80971e-06	1.29338e-06	1.20171e-06	2.68204e-07	0	1.75043e-06	1.96271e-05	1.9545e-05	3.16001e-05	2.51617e-05	5.69374e-07	9.45905e-07	8.30874e-06	2.71487e-06	0.000313452	0.000150501	7.17839e-05
Magnaporthales	4.10898e-05		2.52062e-05	7.85325e-06	3.71572e-05	4.90884e-05	0.000220239	1.26119e-05	4.33106e-05	1.78127e-05	1.32993e-05	2.71233e-05	2.19331e-05	1.32741e-05	3.60221e-05	2.87086e-05	3.79664e-05	1.29332e-05	2.75669e-06	2.23521e-06	2.17606e-05	6.06068e-06	5.37461e-07	8.35412e-07	2.85728e-06	1.29338e-05	1.56223e-05	2.36019e-05	0	8.16868e-06	2.84997e-05	5.58428e-05	4.72097e-05	4.60652e-05	2.19209e-05	3.78362e-06	0.000131555	3.90942e-05	0.000178634	0.000295722	0.000186362
Pelagomonadales	3.63019e-05		4.02257e-05	8.85451e-06	4.76223e-05	2.60574e-05	0.000121083	2.04517e-05	0.000125291	3.51566e-05	1.86702e-05	1.26155e-05	4.19995e-05	8.96899e-06	4.74291e-05	3.93414e-05	5.23321e-05	7.05445e-06	4.82421e-06	7.4507e-07	3.41952e-05	5.59447e-06	1.61238e-06	1.04426e-06	1.52388e-05	8.6225e-06	9.61371e-06	3.51347e-05	2.74094e-06	2.62565e-06	2.5811e-05	0.000150775	4.2641e-05	1.62583e-05	1.65118e-05	3.46832e-06	4.56981e-05	3.85512e-05	9.94282e-05	0.000147861	0.000115959
Ceramiales	2.97512e-05		4.90749e-05	3.49866e-06	4.34572e-05	4.38661e-06	8.32106e-05	5.11293e-05	0.000127869	8.25007e-05	2.32738e-05	6.30775e-06	2.14664e-05	1.25566e-05	6.00369e-05	5.63539e-05	4.92538e-05	1.05817e-05	2.06752e-06	2.48357e-07	1.70976e-05	4.66206e-07	1.79154e-07	6.26559e-07	2.85728e-06	8.6225e-07	0	1.34102e-06	0	4.14269e-05	7.71642e-05	7.53877e-05	1.82747e-05	5.03233e-06	2.56218e-06	1.05101e-07	1.10783e-05	3.80082e-06	7.41498e-05	8.71324e-05	8.83495e-05
Chthonomonadales	3.02114e-05		6.78533e-05	2.1196e-06	7.63831e-06	4.10864e-06	8.63459e-05	6.61273e-05	0.000188195	9.1407e-05	3.47828e-05	1.9554e-05	4.47995e-05	7.89271e-06	7.68472e-05	6.27336e-05	8.61941e-05	2.35148e-06	0	0	7.77164e-06	9.32412e-07	3.58308e-07	4.17706e-07	9.52427e-07	0	8.412e-06	8.31432e-06	5.48187e-06	5.25129e-06	5.10843e-06	1.25646e-05	1.29446e-05	2.32261e-06	4.2703e-06	0	1.10783e-05	1.08595e-06	6.90942e-05	0.000102975	8.6969e-05
Ferrovales	2.65605e-05		4.14646e-05	1.44766e-05	1.75106e-05	1.03173e-05	6.89655e-05	5.48788e-05	6.23879e-05	5.43755e-05	4.96166e-05	1.32463e-05	4.71328e-05	1.9373e-05	5.7035e-05	3.4025e-05	2.25746e-05	1.41089e-05	2.75669e-06	1.24178e-06	4.19668e-05	3.21682e-05	6.80784e-06	1.04426e-05	9.52427e-06	1.85384e-05	7.21028e-06	1.07282e-06	6.85234e-06	1.16695e-06	1.26366e-05	2.23371e-05	2.74121e-05	2.40003e-05	1.48037e-05	1.05101e-06	2.21566e-05	3.25785e-06	2.52784e-05	1.32019e-05	0.000168416
Auriculariales	3.41084e-05		3.24118e-05	1.51801e-05	3.1591e-05	4.04448e-05	0.000119994	2.65873e-05	2.47489e-05	4.35941e-05	1.84144e-05	2.46002e-05	6.53326e-05	8.25147e-06	4.68288e-05	3.18984e-05	3.3862e-05	3.76237e-05	2.17089e-05	1.98685e-06	2.95322e-05	2.33103e-06	7.16615e-06	1.46197e-06	1.3334e-05	1.98318e-05	1.6824e-05	2.68204e-06	1.37047e-06	7.29346e-06	1.61319e-05	8.65563e-05	2.4747e-05	2.32261e-05	1.39497e-05	1.99691e-06	0.000112168	3.36644e-05	0.00015167	9.37333e-05	0.000114578
Schizosaccharomycetales	2.96867e-05		1.62881e-05	6.99374e-06	6.87985e-05	3.51977e-05	9.6712e-05	2.2156e-05	3.09362e-06	1.54689e-05	1.56011e-05	5.67697e-06	2.79997e-05	1.57854e-05	9.00553e-06	2.55187e-05	2.25746e-05	1.29332e-05	3.79045e-06	9.93427e-07	2.33149e-05	4.66206e-07	3.58308e-07	1.25312e-06	1.3334e-05	3.88013e-06	9.61371e-06	1.60922e-06	0	4.37608e-06	0.000105395	0.00012425	4.41639e-05	6.58074e-05	1.53731e-05	6.30603e-07	7.75483e-05	4.72388e-05	9.26873e-05	8.97728e-05	0.000107676
Acidiferrobacterales	2.7261e-05		1.94651e-05	1.51504e-05	3.73837e-05	1.1584e-05	0.000113736	2.86324e-05	6.70283e-06	2.53127e-05	3.22252e-05	1.07232e-05	2.79997e-05	1.25566e-05	2.94181e-05	1.59492e-05	5.1306e-06	5.87871e-06	0	3.22864e-06	1.86519e-05	9.32412e-06	6.27038e-06	2.50624e-06	5.71456e-06	9.87277e-05	1.20171e-06	2.14563e-06	4.1114e-06	4.95955e-06	3.3877e-05	3.76939e-05	6.54844e-05	4.49039e-05	1.62272e-05	2.52241e-06	2.21566e-05	5.42975e-06	0.000111225	7.26103e-05	0.000157372
Perkinsida	3.75979e-05		2.30159e-05	9.09864e-06	3.6268e-05	7.17074e-05	0.000160105	1.7384e-05	3.09362e-06	2.62502e-05	3.09465e-05	1.32463e-05	4.05995e-05	8.25147e-06	1.38085e-05	4.78477e-05	2.87314e-05	5.87871e-06	3.79045e-06	2.48357e-06	2.48692e-05	3.72965e-06	1.25408e-06	2.92394e-06	1.23816e-05	6.03575e-06	2.76394e-05	3.21845e-06	5.48187e-06	9.91911e-06	1.50564e-05	8.23681e-05	4.2641e-05	3.13553e-05	1.822e-05	1.78671e-06	0.000217412	4.94107e-05	0.000195486	0.00014126	0.000143568
Limnochordales	2.91828e-05		2.41545e-05	3.22837e-06	5.09668e-05	8.97095e-06	0.000142467	1.09076e-05	2.83581e-05	1.64064e-05	4.11767e-05	2.58618e-05	3.91995e-05	5.3814e-06	4.38269e-05	1.91391e-05	1.12873e-05	5.87871e-06	3.44586e-07	7.4507e-07	1.55433e-05	3.72965e-06	8.95769e-07	8.35412e-07	0	4.31125e-06	0	2.68204e-07	0	7.23512e-05	6.90982e-05	6.28231e-05	3.19808e-05	1.85809e-05	2.84687e-06	2.10201e-07	2.6311e-05	6.5157e-06	0.000182004	0.000128058	0.000117339
Salinisphaerales	2.38255e-05		1.31173e-05	2.13465e-05	5.69559e-05	1.07426e-05	4.52577e-05	2.01109e-05	1.13433e-05	1.26564e-05	2.1995e-05	9.46162e-06	1.67998e-05	6.45767e-06	1.98122e-05	6.37969e-06	6.15672e-06	1.52846e-05	3.44586e-07	9.93427e-07	7.77164e-06	5.08165e-05	1.03909e-05	1.25312e-06	7.61942e-06	0.000118991	0	5.36408e-07	1.37047e-06	7.29346e-06	9.16829e-05	0.000127042	2.77928e-05	3.09682e-05	1.48037e-05	5.25503e-07	2.49262e-05	2.71487e-06	2.69636e-05	3.56451e-05	7.31644e-05
Chitinivibrionales	3.00275e-05		5.15849e-05	7.12281e-06	4.70186e-06	8.312e-07	0.000135128	6.9195e-05	3.40298e-05	0.000119064	5.19185e-05	3.78465e-05	5.31994e-05	2.40369e-05	5.64347e-05	3.93414e-05	3.07836e-05	4.70297e-06	6.89173e-07	1.49014e-06	3.26409e-05	1.67834e-05	2.14985e-06	0	3.80971e-06	7.76025e-06	1.20171e-06	2.68204e-07	1.37047e-06	2.91739e-07	1.34432e-06	6.98034e-06	1.21832e-05	2.70972e-06	8.54061e-07	0	1.38479e-06	1.08595e-06	0.000141559	0.000117497	0.000146329
Trichosporonales	3.07394e-05		2.76008e-05	1.35123e-05	3.76728e-05	4.12599e-05	8.69703e-05	2.42012e-05	1.80461e-05	3.00003e-05	1.66241e-05	1.45078e-05	4.85328e-05	1.68617e-05	4.02247e-05	3.82781e-05	2.87314e-05	2.46906e-05	3.44586e-06	1.7385e-06	3.41952e-05	2.33103e-06	1.07492e-06	1.46197e-06	1.61913e-05	2.71609e-05	2.28326e-05	1.87743e-06	1.78161e-05	5.54303e-06	2.25846e-05	8.37641e-05	3.35037e-05	4.29684e-05	1.65118e-05	2.20711e-06	0.000109398	3.69223e-05	9.26873e-05	6.46892e-05	0.000103535
Glycomycetales	2.77142e-05		4.03896e-05	6.35954e-06	1.68841e-05	8.57332e-06	0.000117789	3.91992e-05	9.07461e-05	5.76567e-05	2.25065e-05	3.53234e-05	3.49996e-05	1.29153e-05	5.22321e-05	2.44555e-05	3.3862e-05	1.17574e-06	1.03376e-06	4.96713e-07	2.17606e-05	1.39862e-06	8.95769e-07	2.50624e-06	3.80971e-06	2.93165e-05	1.20171e-06	1.34102e-06	1.37047e-06	3.50086e-06	2.1778e-05	1.81489e-05	2.55085e-05	1.54841e-05	7.11717e-06	1.68161e-06	1.24631e-05	1.30314e-05	0.000126392	0.000108255	0.00011872
Cyanidiales	2.57777e-05		3.81884e-05	1.22144e-05	2.49448e-05	1.69916e-05	5.58746e-05	2.69281e-05	6.44503e-05	2.4844e-05	4.09209e-05	2.20771e-05	5.55327e-05	1.43504e-05	4.80295e-05	4.67844e-05	3.79664e-05	2.35148e-06	5.51338e-06	2.73192e-06	6.37274e-05	4.66206e-07	3.58308e-07	7.30985e-06	2.09534e-05	4.31125e-06	1.44206e-05	1.07282e-05	1.37047e-06	2.91739e-06	1.47876e-05	4.0486e-05	4.91133e-05	1.74196e-05	8.54061e-06	1.89181e-06	4.01589e-05	1.73752e-05	4.38158e-05	6.997e-05	5.3838e-05
Dacrymycetales	3.16134e-05		1.57663e-05	1.35591e-05	4.07159e-05	3.45693e-05	0.000104842	9.54414e-06	5.67163e-06	8.90633e-06	1.66241e-05	1.45078e-05	2.51997e-05	1.29153e-05	1.44088e-05	1.80758e-05	3.18097e-05	1.29332e-05	2.06752e-06	3.22864e-06	6.06188e-05	6.99309e-06	6.27038e-06	1.21135e-05	9.52427e-06	8.6225e-06	1.32189e-05	1.87743e-06	0.000123342	6.70999e-06	2.55421e-05	8.23681e-05	5.06362e-05	3.83231e-05	1.42343e-05	2.83772e-06	8.86266e-05	3.25785e-05	0.000123021	9.90141e-05	9.24908e-05
Chytridiales	2.5514e-05		1.97399e-05	9.748e-06	4.25057e-05	2.75866e-05	8.2158e-05	2.62464e-05	1.03121e-06	1.73439e-05	1.76472e-05	1.9554e-05	5.13327e-05	7.53395e-06	1.92118e-05	1.59492e-05	2.15485e-05	1.41089e-05	3.10128e-06	1.49014e-06	1.70976e-05	4.66206e-07	6.80784e-06	1.46197e-06	1.14291e-05	3.19033e-05	9.61371e-06	1.87743e-06	1.37047e-06	3.7926e-06	1.80139e-05	5.44467e-05	4.53061e-05	9.09691e-05	1.65118e-05	2.52241e-06	7.33939e-05	1.79182e-05	8.08907e-05	6.20488e-05	0.000103535
Methanocellales	2.4145e-05		3.09697e-05	9.42347e-06	3.19374e-05	3.60878e-06	7.84159e-05	4.39712e-05	9.28085e-06	4.26566e-05	4.45015e-05	2.14463e-05	5.17994e-05	1.68617e-05	4.74291e-05	2.76453e-05	4.10448e-06	3.52722e-06	1.03376e-06	3.47699e-06	2.79779e-05	2.75062e-05	7.16615e-07	2.08853e-07	9.52427e-06	2.02629e-05	0	2.14563e-06	5.48187e-06	8.75216e-07	1.47876e-05	6.84074e-05	1.52289e-05	6.0388e-05	6.5478e-06	4.20402e-07	6.92395e-06	5.42975e-07	0.000101113	5.54479e-05	7.86862e-05
Dothideales	2.71483e-05		2.83513e-05	1.12402e-05	2.75594e-05	3.97206e-05	7.21079e-05	1.60205e-05	4.84666e-05	2.57815e-05	2.50641e-05	1.64001e-05	3.54663e-05	9.68651e-06	2.52155e-05	3.93414e-05	4.20709e-05	1.99876e-05	5.1688e-06	2.48357e-06	2.95322e-05	1.16552e-05	3.40392e-06	4.17706e-07	7.61942e-06	6.898e-06	2.5236e-05	5.90048e-06	8.22281e-06	8.46042e-06	2.74242e-05	6.0031e-05	1.86555e-05	2.32261e-05	1.3665e-05	3.78362e-06	0.000109398	3.20355e-05	9.43725e-05	5.01671e-05	7.17839e-05
Mariprofundales	2.20583e-05		3.07269e-05	7.25978e-06	1.97978e-05	7.70548e-06	7.74095e-05	4.56755e-05	9.28085e-06	4.26566e-05	4.80821e-05	1.07232e-05	5.22661e-05	1.21978e-05	4.20258e-05	3.61516e-05	8.20896e-06	3.52722e-06	2.75669e-06	3.72535e-06	1.39889e-05	5.12827e-06	5.55377e-06	4.38591e-06	2.85728e-06	2.58675e-05	4.80685e-06	6.70509e-06	1.37047e-06	5.83477e-06	1.45187e-05	3.76939e-05	2.85543e-05	1.23873e-05	1.16722e-05	1.36631e-06	6.92395e-06	1.08595e-05	9.26873e-05	2.77239e-05	0.000111817
Diaporthales	2.42484e-05		1.70777e-05	3.54281e-06	3.59532e-05	2.49207e-05	0.00010702	1.84066e-05	3.5061e-05	5.15629e-06	1.76472e-05	1.45078e-05	1.49332e-05	7.53395e-06	2.2814e-05	2.44555e-05	1.02612e-05	1.05817e-05	1.72293e-06	0	7.77164e-06	3.26344e-06	3.40392e-06	1.87968e-06	9.52427e-07	3.449e-06	2.40343e-06	1.63604e-05	1.37047e-06	3.29665e-05	2.95751e-05	5.30506e-05	2.81735e-05	3.60005e-05	2.44831e-05	3.57342e-06	5.2622e-05	1.90041e-05	0.000101113	0.00014126	7.86862e-05
Verrucariales	2.8533e-05		1.5068e-05	2.22064e-06	3.47356e-05	4.00628e-05	0.000154256	8.1807e-06	6.39347e-05	1.82814e-05	1.20205e-05	3.78465e-06	9.79989e-06	1.07628e-06	1.38085e-05	8.50625e-06	1.12873e-05	1.17574e-06	0	2.48357e-07	3.10866e-06	1.39862e-06	1.79154e-07	1.274e-05	9.52427e-07	0	2.40343e-06	5.36408e-07	0	4.95955e-06	2.82308e-05	5.44467e-05	3.9976e-05	4.60652e-05	1.56578e-05	1.36631e-06	0.000117707	2.55198e-05	0.0001483	0.000187467	0.000127002
Fimbriimonadales	2.16487e-05		4.69217e-05	4.13482e-06	9.01996e-06	5.66556e-06	5.21289e-05	2.42012e-05	8.24964e-05	3.32815e-05	4.24555e-05	7.19083e-05	4.43328e-05	1.82967e-05	5.58343e-05	5.74172e-05	3.89926e-05	1.05817e-05	6.89173e-07	2.48357e-07	1.24346e-05	1.39862e-06	1.79154e-07	2.08853e-07	2.85728e-06	1.0347e-05	2.40343e-06	1.34102e-06	0	5.83477e-07	7.52821e-06	8.37641e-06	2.51278e-05	3.48392e-06	8.25592e-06	1.15611e-06	1.10783e-05	2.1719e-06	4.04454e-05	9.1093e-05	2.48483e-05
Parvularculales	1.89573e-05		2.48328e-05	4.55147e-06	3.59597e-05	1.19729e-05	4.08267e-05	2.99959e-05	5.62007e-05	2.90627e-05	2.55756e-05	1.70309e-05	2.8933e-05	6.09892e-06	2.40147e-05	1.80758e-05	1.33396e-05	2.35148e-06	2.06752e-06	2.48357e-07	2.33149e-05	8.85792e-06	2.86646e-06	2.08853e-06	2.85728e-06	8.6225e-07	0	5.36408e-07	0	1.16695e-06	3.49524e-05	3.35057e-05	5.52049e-05	5.49685e-05	1.59425e-05	1.89181e-06	2.35414e-05	6.5157e-06	3.87601e-05	4.09258e-05	4.27943e-05
Albuginales	2.15948e-05		1.6535e-05	1.8994e-05	3.42395e-05	2.01168e-05	3.47356e-05	8.86242e-06	2.06241e-06	1.17189e-05	1.50896e-05	2.46002e-05	2.6133e-05	1.7938e-05	2.22136e-05	2.33922e-05	1.33396e-05	5.87871e-06	1.17159e-05	9.93427e-07	2.64236e-05	2.704e-05	1.97069e-06	2.92394e-06	1.80961e-05	1.07781e-05	8.412e-05	1.07282e-05	1.23342e-05	4.37608e-06	1.45187e-05	9.49327e-05	4.14989e-05	1.58712e-05	9.96404e-06	2.73261e-06	4.98525e-05	1.79182e-05	2.86488e-05	3.82854e-05	3.72724e-05
Sphaerobacterales	1.90358e-05		2.2454e-05	7.48607e-06	2.33898e-05	1.88156e-06	7.18049e-05	1.67023e-05	9.28085e-06	3.60941e-05	2.89004e-05	1.9554e-05	3.77996e-05	3.94636e-06	3.84236e-05	2.87086e-05	5.1306e-06	3.52722e-06	6.89173e-07	2.48357e-07	2.79779e-05	3.31006e-05	8.95769e-07	1.25312e-06	2.85728e-06	4.31125e-06	0	1.07282e-06	6.85234e-06	3.1216e-05	4.54381e-05	2.23371e-05	1.40868e-05	3.87102e-06	5.69374e-07	6.30603e-07	4.15437e-06	2.1719e-06	7.07794e-05	6.73296e-05	7.73058e-05
Sebacinales	2.07647e-05		1.15648e-05	5.7943e-06	4.15788e-05	2.67918e-05	7.1734e-05	7.15811e-06	2.57801e-06	5.62505e-06	1.48338e-05	1.26155e-05	2.05331e-05	2.79833e-05	2.40147e-06	1.06328e-05	1.12873e-05	2.35148e-06	1.72293e-06	2.48357e-06	1.08803e-05	2.33103e-06	7.16615e-07	1.46197e-06	5.71456e-06	1.46583e-05	1.56223e-05	2.14563e-06	0	4.43443e-05	2.84997e-05	9.35366e-05	1.75133e-05	2.40003e-05	1.70812e-05	9.45905e-07	7.33939e-05	1.57463e-05	6.06681e-05	9.24131e-05	6.21207e-05
Pneumocystidales	1.83685e-05		2.15198e-05	6.76316e-06	3.09021e-05	7.29959e-06	5.13027e-05	2.14743e-05	5.00135e-05	1.78127e-05	1.81587e-05	7.5693e-06	2.37997e-05	8.96899e-06	2.64162e-05	2.76453e-05	1.33396e-05	4.70297e-06	1.03376e-06	1.24178e-06	2.48692e-05	2.79724e-06	1.07492e-06	2.08853e-07	2.19058e-05	2.58675e-06	7.21028e-06	1.34102e-06	2.74094e-06	7.08925e-05	1.10235e-05	3.35057e-05	2.36049e-05	1.54841e-05	2.2775e-06	4.20402e-07	2.21566e-05	4.3438e-06	5.22419e-05	4.09258e-05	6.07403e-05
Sphaeropleales	2.25302e-05		1.78367e-05	7.64677e-06	3.18779e-05	3.20807e-05	7.12454e-05	7.15811e-06	2.57801e-05	1.03126e-05	7.92843e-06	1.70309e-05	3.49996e-05	8.25147e-06	2.10129e-05	2.12656e-05	2.46269e-05	7.05445e-06	3.44586e-06	9.93427e-07	1.08803e-05	8.39171e-06	3.58308e-07	1.04426e-06	9.52427e-06	2.15563e-05	1.32189e-05	5.63228e-06	4.1114e-06	3.7926e-06	1.45187e-05	9.35366e-05	2.74121e-05	2.01293e-05	1.28109e-05	2.20711e-06	8.72418e-05	2.60628e-05	7.24646e-05	8.05315e-05	6.07403e-05
Spizellomycetales	1.93236e-05		2.06714e-05	1.034e-05	2.12922e-05	2.33461e-05	4.71169e-05	1.39754e-05	2.42333e-05	2.25002e-05	1.22763e-05	1.64001e-05	3.21996e-05	8.96899e-06	3.12192e-05	2.33922e-05	2.15485e-05	2.11633e-05	6.54714e-06	4.96713e-07	2.33149e-05	2.33103e-06	6.09123e-06	1.04426e-06	1.42864e-05	1.25026e-05	1.56223e-05	2.95024e-06	2.74094e-06	3.7926e-06	1.10235e-05	4.32781e-05	2.43663e-05	2.40003e-05	1.9074e-05	9.45905e-07	5.81612e-05	1.52033e-05	4.88715e-05	6.07286e-05	3.17506e-05
Thermomicrobiales	1.88137e-05		3.53813e-05	1.47005e-06	2.13621e-05	7.86304e-07	5.30173e-05	3.37454e-05	7.32156e-05	7.07819e-05	1.50896e-05	9.46162e-06	2.28664e-05	1.7938e-06	6.30387e-05	3.50883e-05	2.87314e-05	1.17574e-06	0	2.23521e-06	6.21731e-06	0	1.07492e-06	2.08853e-07	0	2.58675e-06	1.20171e-06	2.14563e-06	0	1.45869e-06	5.37729e-07	5.30506e-05	6.4723e-06	4.5291e-05	5.69374e-07	1.05101e-07	1.38479e-06	1.08595e-06	2.86488e-05	0.000106935	2.34678e-05
Basidiobolales	1.8965e-05		1.45658e-05	1.04272e-05	1.9349e-05	1.63591e-05	7.58575e-05	5.79466e-06	2.57801e-06	1.45314e-05	1.40666e-05	1.82925e-05	2.7533e-05	1.43504e-05	1.80111e-05	2.12656e-05	9.23508e-06	1.88119e-05	2.06752e-06	1.7385e-06	2.17606e-05	4.19586e-06	2.27525e-05	4.17706e-07	1.14291e-05	1.50894e-05	6.00857e-06	3.75485e-06	1.37047e-06	9.33563e-06	1.50564e-05	3.07135e-05	3.31229e-05	8.51625e-06	7.97124e-06	1.26121e-06	4.15437e-05	1.46603e-05	6.40385e-05	0.000106935	5.65989e-05
Monoblepharidales	2.17181e-05		2.04775e-05	1.17789e-05	1.95161e-05	2.426e-05	7.09324e-05	4.43121e-06	3.60922e-06	1.21876e-05	1.73914e-05	2.01848e-05	3.1733e-05	2.15256e-05	1.80111e-05	5.21008e-05	2.36008e-05	8.23019e-06	2.4121e-06	1.98685e-06	4.81842e-05	2.33103e-06	2.50815e-06	1.87968e-06	1.80961e-05	1.29338e-05	1.92274e-05	2.95024e-06	5.48187e-06	3.20912e-06	8.60367e-06	3.90899e-05	3.27422e-05	1.39357e-05	1.05334e-05	2.41731e-06	6.50851e-05	1.90041e-05	7.92055e-05	6.73296e-05	6.62621e-05
Botryosphaeriales	2.26326e-05		1.10826e-05	8.70639e-06	2.57206e-05	4.02365e-05	9.19277e-05	2.04517e-06	1.23745e-05	1.59376e-05	1.20205e-05	1.00924e-05	1.44665e-05	7.53395e-06	6.00369e-06	1.70125e-05	1.33396e-05	9.40593e-06	1.72293e-06	4.22206e-06	2.48692e-05	2.33103e-06	7.16615e-07	6.26559e-07	4.76214e-06	2.7592e-05	1.08154e-05	8.04611e-07	5.48187e-06	4.66782e-06	1.34432e-05	6.28231e-05	1.97976e-05	2.78714e-05	1.4519e-05	2.52241e-06	0.000110783	3.31215e-05	6.57237e-05	5.54479e-05	0.000154612
Nakamurellales	1.66611e-05		2.45794e-05	4.34074e-06	1.93392e-05	1.02993e-05	4.53685e-05	2.55647e-05	7.5278e-05	3.60941e-05	1.0486e-05	3.78465e-06	2.4733e-05	7.17519e-06	2.22136e-05	1.27594e-05	2.77052e-05	4.70297e-06	1.03376e-06	2.48357e-07	1.39889e-05	4.66206e-06	1.25408e-06	1.04426e-06	9.52427e-07	1.55205e-05	0	5.36408e-07	2.74094e-06	1.16695e-06	4.00608e-05	4.0486e-05	6.85302e-06	8.12915e-06	1.50884e-05	3.15302e-07	1.38479e-05	1.19454e-05	6.06681e-05	4.09258e-05	3.45115e-05
Chroococcidiopsidales	2.02356e-05		2.99132e-05	3.75859e-06	8.55004e-06	4.61368e-06	8.39053e-05	2.01109e-05	4.64042e-05	3.46878e-05	2.17393e-05	1.64001e-05	2.4733e-05	1.50679e-05	3.24199e-05	3.93414e-05	4.82276e-05	0	6.89173e-07	1.24178e-06	2.17606e-05	9.32412e-07	3.58308e-07	1.67082e-06	9.52427e-07	5.1735e-06	4.80685e-06	0	3.83731e-05	1.19613e-05	7.25935e-06	9.77248e-06	1.06603e-05	3.09682e-06	1.13875e-06	2.10201e-07	1.38479e-05	3.25785e-06	6.7409e-05	7.52507e-05	0.000109056
Nitrososphaerales	1.67969e-05		3.37198e-05	5.90429e-06	3.28903e-06	9.60091e-07	5.03409e-05	2.48829e-05	0.000100027	5.25005e-05	2.17393e-05	5.0462e-06	1.30665e-05	1.00453e-05	4.44273e-05	2.33922e-05	4.20709e-05	2.35148e-06	3.44586e-07	1.49014e-06	1.70976e-05	1.91145e-05	0	1.10692e-05	9.52427e-07	3.01788e-06	3.60514e-06	8.04611e-07	2.74094e-06	2.04217e-06	5.37729e-07	6.98034e-06	4.94941e-06	1.93551e-06	2.84687e-07	8.40805e-07	0	2.71487e-06	3.20193e-05	8.4492e-05	3.45115e-05
Jaapiales	1.71843e-05		1.82125e-05	1.88837e-06	3.4367e-05	1.57513e-05	4.79528e-05	1.02259e-05	5.51695e-05	1.50001e-05	1.22763e-05	0	5.13327e-06	1.7938e-06	2.16133e-05	1.06328e-05	5.02799e-05	1.17574e-06	6.89173e-07	2.23521e-06	3.10866e-06	4.66206e-07	3.40392e-06	3.13279e-06	3.80971e-06	8.6225e-07	0	4.55946e-06	0	4.08434e-05	3.22638e-05	8.0972e-05	3.04579e-06	1.47099e-05	4.55499e-06	1.05101e-06	4.70829e-05	1.03165e-05	6.40385e-05	3.56451e-05	4.41747e-05
Leucosporidiales	1.7375e-05		1.29785e-05	1.81748e-06	3.94108e-05	3.70782e-05	3.2475e-05	6.81725e-06	4.12482e-05	1.12501e-05	1.35551e-05	8.20007e-06	8.3999e-06	1.43504e-06	1.68103e-05	1.48859e-05	7.18284e-06	3.52722e-06	2.06752e-06	0	7.77164e-06	9.32412e-07	1.79154e-07	0	0	1.29338e-06	2.40343e-06	0	0	1.75043e-06	6.99048e-05	0.000101913	7.61447e-06	1.58712e-05	7.97124e-06	1.78671e-06	0.00010109	3.74653e-05	2.86488e-05	3.56451e-05	3.3131e-05
Kineosporiales	2.47587e-05		1.18505e-05	3.54734e-06	1.21468e-05	1.36027e-05	0.000190076	1.36345e-05	2.26865e-05	1.21876e-05	1.09975e-05	5.67697e-06	1.67998e-05	3.94636e-06	1.38085e-05	8.50625e-06	1.02612e-05	5.87871e-06	3.44586e-07	2.48357e-07	1.55433e-05	2.79724e-06	4.12054e-06	4.17706e-07	2.85728e-06	8.6225e-07	2.40343e-06	1.07282e-06	1.37047e-06	2.91739e-06	5.91502e-06	2.23371e-05	1.44675e-05	1.5097e-05	1.3665e-05	1.89181e-06	2.90806e-05	9.77355e-06	0.000200542	0.000187467	0.000182221
Geastrales	2.37965e-05		6.34323e-06	3.23446e-06	2.53631e-05	4.10598e-05	0.000140114	1.70431e-06	7.73404e-06	7.03131e-06	8.43995e-06	2.5231e-06	1.67998e-05	4.66388e-06	7.20442e-06	4.25312e-06	3.07836e-06	4.70297e-06	1.37835e-06	7.4507e-07	3.10866e-06	9.32412e-07	1.61238e-06	1.04426e-06	1.90485e-06	1.29338e-06	1.56223e-05	5.36408e-07	1.37047e-06	4.08434e-06	1.20989e-05	6.98034e-05	1.21832e-05	2.86456e-05	1.56578e-05	3.04792e-06	0.000110783	3.47504e-05	0.0001483	0.000149181	0.000122861
Thermogemmatisporales	1.73349e-05		3.15332e-05	2.71008e-06	7.87968e-06	4.08412e-06	6.31931e-05	2.69281e-05	6.18723e-05	6.18755e-05	1.76472e-05	1.26155e-05	2.42664e-05	7.17519e-06	5.16317e-05	2.97719e-05	2.15485e-05	4.70297e-06	1.03376e-06	4.96713e-07	1.08803e-05	2.33103e-06	1.07492e-06	2.08853e-07	1.90485e-06	8.6225e-07	3.60514e-06	2.68204e-07	1.37047e-06	1.16695e-06	8.60367e-06	1.39607e-05	1.21832e-05	3.48392e-06	5.97843e-06	4.20402e-07	8.30874e-06	1.62892e-06	6.23533e-05	8.58122e-05	4.14138e-05
Gloeophyllales	1.6712e-05		9.29823e-06	7.25458e-06	2.32013e-05	2.32181e-05	5.09115e-05	4.77207e-06	7.73404e-06	1.35939e-05	3.32483e-06	5.67697e-06	1.77331e-05	6.45767e-06	9.6059e-06	1.38227e-05	1.02612e-05	7.05445e-06	1.03376e-06	2.48357e-07	6.21731e-06	6.52689e-06	1.61238e-06	1.25312e-06	5.71456e-06	1.16404e-05	3.12446e-05	3.96942e-05	1.37047e-06	5.25129e-06	1.42498e-05	4.0486e-05	2.96964e-05	2.6323e-05	1.08181e-05	1.57651e-06	6.09308e-05	1.95471e-05	6.23533e-05	4.62066e-05	4.41747e-05
Microascales	1.93267e-05		1.42822e-05	4.78809e-06	1.7545e-05	1.8427e-05	0.000101111	4.77207e-06	1.34057e-05	6.0938e-06	2.37853e-05	5.67697e-06	2.33331e-05	1.97318e-05	1.02063e-05	2.6582e-05	9.23508e-06	5.87871e-06	1.03376e-06	2.23521e-06	9.32597e-06	2.33103e-06	7.16615e-07	2.29738e-06	1.04767e-05	5.1735e-06	8.412e-06	2.68204e-07	1.37047e-06	1.92547e-05	9.41026e-06	3.21096e-05	8.75664e-06	1.81938e-05	7.97124e-06	7.35704e-07	4.70829e-05	1.79182e-05	9.10021e-05	9.63737e-05	0.000115959
Ceraceosorales	2.17712e-05		9.85474e-06	4.54107e-06	1.59713e-05	3.46374e-05	0.000122675	3.74949e-06	2.57801e-06	4.21879e-06	7.16117e-06	2.33387e-05	1.67998e-05	2.87008e-06	9.6059e-06	1.48859e-05	1.33396e-05	4.70297e-06	1.03376e-06	1.7385e-06	1.55433e-05	1.39862e-06	1.79154e-07	8.35412e-07	5.71456e-06	3.449e-06	1.08154e-05	1.60922e-06	8.22281e-06	5.25129e-06	1.29055e-05	3.62978e-05	8.75664e-06	1.66454e-05	9.10998e-06	2.20711e-06	9.13962e-05	3.58363e-05	0.000131447	0.000109576	0.000127002
Cystofilobasidiales	2.13706e-05		1.41225e-05	1.90549e-06	1.46559e-05	1.2004e-05	0.000148252	8.52156e-06	4.22794e-05	8.43757e-06	8.43995e-06	1.26155e-06	1.11999e-05	4.66388e-06	2.10129e-05	1.48859e-05	2.05224e-05	1.17574e-06	1.03376e-06	7.4507e-07	6.21731e-06	4.66206e-07	3.58308e-07	4.17706e-07	5.71456e-06	1.7245e-06	1.20171e-06	2.68204e-07	0	2.04217e-06	1.02169e-05	3.07135e-05	1.63711e-05	1.39357e-05	4.2703e-06	3.15302e-06	3.46198e-05	5.97272e-06	0.000144929	0.000175585	0.000124241
Actinopolysporales	1.59739e-05		2.08228e-05	2.96865e-06	1.61822e-05	8.16564e-06	6.35172e-05	2.82916e-05	4.48574e-05	1.82814e-05	9.46297e-06	1.57694e-05	1.53998e-05	1.29153e-05	2.46151e-05	1.91391e-05	1.94963e-05	2.35148e-06	0	1.7385e-06	7.77164e-06	0	7.16615e-07	4.17706e-07	2.85728e-06	3.01788e-06	1.08154e-05	1.07282e-06	0	1.16695e-06	1.34432e-05	2.93174e-05	1.06603e-05	2.6323e-05	4.55499e-06	6.30603e-07	1.66175e-05	1.08595e-05	4.21306e-05	4.48864e-05	0.000103535
Spirulinales	1.53771e-05		2.31622e-05	2.33996e-06	9.03213e-06	5.10672e-06	6.72257e-05	1.70431e-05	5.15603e-05	8.90633e-06	2.07162e-05	2.46002e-05	3.26663e-05	1.29153e-05	1.50092e-05	2.87086e-05	1.94963e-05	2.35148e-06	3.44586e-07	2.48357e-07	6.21731e-06	2.79724e-06	5.37461e-07	6.26559e-07	3.80971e-06	6.46688e-06	0	5.36408e-07	0	5.54303e-06	1.61319e-06	1.53568e-05	1.14217e-05	1.1226e-05	1.99281e-06	4.93973e-06	9.69353e-06	3.80082e-06	7.41498e-05	7.92113e-05	4.83161e-05
Microbotryales	1.80476e-05		1.00581e-05	3.04513e-06	1.24775e-05	4.90565e-05	7.35652e-05	1.32936e-05	6.18723e-06	2.34377e-05	5.37087e-06	3.15387e-06	1.11999e-05	4.66388e-06	1.86114e-05	8.50625e-06	6.15672e-06	1.17574e-06	1.72293e-06	9.93427e-07	4.66298e-06	2.33103e-06	1.61238e-06	6.26559e-07	6.66699e-06	3.449e-06	7.21028e-06	5.36408e-07	2.74094e-06	6.70999e-06	5.10843e-06	2.79214e-05	1.14217e-05	1.1226e-05	1.4519e-05	3.04792e-06	0.000138479	4.01801e-05	7.07794e-05	7.26103e-05	7.73058e-05
Catenulisporales	1.5146e-05		1.5839e-05	4.59102e-06	1.17308e-05	1.59193e-05	6.03242e-05	1.36345e-05	1.90773e-05	1.54689e-05	1.12533e-05	2.5231e-05	2.4733e-05	6.45767e-06	1.32081e-05	1.70125e-05	1.23134e-05	1.17574e-06	0	2.73192e-06	1.24346e-05	1.02565e-05	2.50815e-06	4.80362e-06	4.76214e-06	6.03575e-06	1.20171e-06	1.87743e-06	5.48187e-06	2.04217e-06	9.67913e-06	1.81489e-05	1.48482e-05	1.39357e-05	7.68655e-06	2.31221e-06	3.73893e-05	1.62892e-05	7.24646e-05	4.2246e-05	6.62621e-05
Jiangellales	1.40774e-05		1.66886e-05	5.55794e-06	1.82787e-05	1.49348e-05	3.40184e-05	1.26119e-05	4.12482e-06	2.76565e-05	1.68799e-05	2.27079e-05	2.70664e-05	4.66388e-06	2.70166e-05	1.59492e-05	8.20896e-06	2.35148e-06	6.89173e-07	9.93427e-07	2.48692e-05	2.79724e-06	0	4.17706e-07	1.90485e-06	2.15563e-05	0	1.60922e-06	1.37047e-06	2.33391e-06	2.95751e-05	4.18821e-05	1.21832e-05	5.41943e-06	5.40905e-06	8.40805e-07	4.15437e-05	1.19454e-05	3.20193e-05	3.82854e-05	3.17506e-05
Taphrinales	1.3936e-05		1.64268e-05	3.01768e-06	1.70837e-05	1.14499e-05	4.85732e-05	1.60205e-05	1.54681e-06	2.06252e-05	2.55756e-05	1.3877e-05	3.21996e-05	5.02264e-06	1.68103e-05	2.23289e-05	1.02612e-05	2.35148e-06	1.37835e-06	9.93427e-07	1.55433e-05	0	5.37461e-07	2.29738e-06	3.80971e-06	8.6225e-07	2.40343e-06	1.07282e-06	1.37047e-06	1.75043e-06	1.23678e-05	2.37332e-05	2.58892e-05	2.16777e-05	7.40186e-06	1.47141e-06	2.76958e-05	9.23057e-06	4.21306e-05	2.90441e-05	7.45449e-05
Pezizales	1.54509e-05		1.24201e-05	8.6499e-06	1.91609e-05	2.21406e-05	4.27955e-05	1.09076e-05	1.54681e-06	1.40626e-06	1.81587e-05	3.78465e-06	2.56664e-05	1.29153e-05	1.74107e-05	1.70125e-05	1.53918e-05	4.70297e-06	1.03376e-06	2.73192e-06	4.97385e-05	1.39862e-06	3.58308e-07	8.35412e-07	7.61942e-06	1.20715e-05	6.00857e-06	1.87743e-06	0	3.20912e-06	6.45275e-06	4.32781e-05	2.93157e-05	1.35486e-05	9.96404e-06	1.78671e-06	5.40068e-05	2.28049e-05	4.71863e-05	3.56451e-05	4.55552e-05
Wallemiales	1.467e-05		2.10646e-05	3.41779e-06	2.74804e-05	3.93859e-06	3.31436e-05	3.61314e-05	1.03121e-06	3.89066e-05	2.63429e-05	7.5693e-06	2.42664e-05	3.22884e-06	2.70166e-05	2.87086e-05	1.7444e-05	4.70297e-06	6.89173e-07	2.48357e-07	1.39889e-05	4.66206e-07	3.58308e-07	2.08853e-07	3.80971e-06	1.29338e-06	8.412e-06	0	1.37047e-06	8.75216e-07	2.68865e-06	0.000115874	1.3706e-05	4.25813e-06	2.2775e-06	5.25503e-07	9.69353e-06	3.25785e-06	3.70749e-05	2.50836e-05	3.72724e-05
Nanoarchaeales	1.36577e-05		3.65321e-05	4.31125e-08	8.23808e-07	1.02492e-06	3.01305e-05	1.60205e-05	0.000194382	3.14065e-05	1.02302e-06	0	2.33331e-06	7.17519e-07	3.72229e-05	3.29617e-05	4.92538e-05	0	0	0	0	0	0	0	0	4.31125e-07	0	0	0	0	8.06594e-07	1.39607e-06	1.14217e-06	7.74205e-07	0	0	1.38479e-06	2.71487e-06	5.05567e-06	6.60094e-05	1.93264e-05
Hildenbrandiales	2.76643e-05		2.43759e-06	2.40935e-07	2.05444e-06	2.78087e-07	0.000300716	1.70431e-06	1.18589e-05	3.28128e-06	2.55756e-07	0	1.39998e-06	3.5876e-07	2.40147e-06	1.06328e-06	2.05224e-06	0	0	4.96713e-07	1.55433e-06	0	3.58308e-07	0	0	0	0	2.68204e-07	0	0	5.37729e-07	2.79214e-06	1.52289e-06	5.41943e-06	5.69374e-07	0	0	5.42975e-07	0.000171893	0.000363052	0.000367202
Hemiaulales	7.62544e-06		0	2.16828e-06	2.33047e-05	2.05422e-05	0	0	0	0	0	0	0	0	0	0	0	0	1.13714e-05	0	0	0	0	6.26559e-07	6.66699e-06	3.01788e-06	0	3.88896e-05	0	0	3.62967e-05	3.49017e-05	4.41639e-05	1.16131e-06	1.42343e-05	3.88872e-06	1.24631e-05	5.15826e-05	0	0	0
Thermoflexales	1.25804e-05		2.25116e-05	1.93204e-06	3.40067e-06	1.9379e-06	5.17552e-05	1.70431e-05	3.71234e-05	2.81252e-05	2.50641e-05	2.01848e-05	2.05331e-05	3.5876e-06	3.78232e-05	2.12656e-05	1.43657e-05	2.35148e-06	6.89173e-07	9.93427e-07	9.32597e-06	2.33103e-06	0	0	1.90485e-06	1.7245e-06	0	5.36408e-07	2.74094e-06	0	4.03297e-06	4.18821e-06	7.23375e-06	1.54841e-06	2.84687e-07	0	6.92395e-06	5.42975e-07	4.38158e-05	3.82854e-05	7.31644e-05
Neolectales	1.23875e-05		1.03062e-05	1.79761e-06	2.24875e-05	9.77198e-06	4.92696e-05	3.06776e-06	5.00135e-05	1.40626e-06	7.67268e-06	1.89232e-06	7.93324e-06	3.22884e-06	9.00553e-06	1.06328e-05	8.20896e-06	3.52722e-06	3.44586e-07	4.96713e-07	7.77164e-06	4.66206e-07	3.58308e-07	0	3.80971e-06	0	1.20171e-06	8.04611e-07	0	1.45869e-06	1.80139e-05	3.07135e-05	2.74121e-05	3.48392e-05	7.40186e-06	0	2.35414e-05	8.14462e-06	5.89828e-05	1.98028e-05	6.9023e-05
Venturiales	1.71697e-05		3.75434e-06	3.81863e-06	1.03466e-05	2.45067e-05	0.000119427	2.38604e-06	2.06241e-06	3.28128e-06	5.11512e-06	2.5231e-06	7.46658e-06	2.51132e-06	6.00369e-06	1.06328e-06	5.1306e-06	0	2.4121e-06	2.48357e-07	4.66298e-06	9.32412e-07	3.58308e-07	4.17706e-07	3.80971e-06	2.4143e-05	1.20171e-06	0	0	2.91739e-06	7.79708e-06	1.9545e-05	1.21832e-05	9.29046e-06	8.25592e-06	6.30603e-07	7.33939e-05	1.57463e-05	0.000144929	0.000104295	0.000109056
Malasseziales	1.14117e-05		1.4983e-05	5.4977e-06	1.23513e-05	1.2871e-05	2.17675e-05	9.54414e-06	1.18589e-05	9.84383e-06	7.16117e-06	2.01848e-05	2.42664e-05	8.61023e-06	1.44088e-05	2.44555e-05	1.94963e-05	5.87871e-06	3.10128e-06	1.49014e-06	1.86519e-05	9.32412e-07	3.94138e-06	2.08853e-07	8.57184e-06	2.58675e-06	9.61371e-06	5.36408e-07	4.1114e-06	3.50086e-06	3.22638e-06	2.37332e-05	2.66506e-05	4.64523e-06	4.83968e-06	8.40805e-07	2.35414e-05	2.2262e-05	2.35931e-05	2.37634e-05	1.7946e-05
Umbilicariales	1.75995e-05		1.78386e-06	9.81868e-07	1.41602e-05	2.2236e-05	0.000136905	2.04517e-06	1.54681e-06	3.75003e-06	1.27878e-06	3.15387e-06	9.33323e-07	0	0	0	5.1306e-06	2.35148e-06	6.89173e-07	7.4507e-07	0	0	0	1.04426e-06	9.52427e-07	4.31125e-07	3.60514e-06	2.68204e-07	0	3.50086e-06	9.1414e-06	2.93174e-05	1.14217e-05	1.74196e-05	1.28109e-05	8.40805e-07	5.9546e-05	1.57463e-05	0.000160096	0.000134659	0.000115959
Mytilinidiales	1.2566e-05		1.82329e-05	1.80005e-06	8.00065e-06	1.33909e-05	4.40914e-05	1.09076e-05	7.27e-05	1.82814e-05	3.83634e-06	2.5231e-06	9.33323e-06	7.17519e-07	2.04125e-05	1.48859e-05	2.87314e-05	1.17574e-06	6.89173e-07	4.96713e-07	0	4.66206e-07	3.58308e-07	0	0	1.12093e-05	3.60514e-06	1.07282e-06	0	8.75216e-07	5.10843e-06	2.0941e-05	4.94941e-06	8.12915e-06	4.83968e-06	4.20402e-07	4.01589e-05	8.14462e-06	4.38158e-05	5.80883e-05	3.03701e-05
Trechisporales	1.31192e-05		1.22412e-05	1.62956e-06	1.00116e-05	1.05562e-05	7.15089e-05	8.86242e-06	7.73404e-06	1.96877e-05	1.02302e-05	5.67697e-06	2.19331e-05	8.96899e-06	1.20074e-05	1.80758e-05	9.23508e-06	0	3.44586e-07	4.96713e-07	9.32597e-06	0	3.58308e-07	4.17706e-07	2.85728e-06	1.29338e-06	1.20171e-06	5.36408e-07	0	2.04217e-06	4.83956e-06	2.0941e-05	1.29446e-05	9.29046e-06	3.98562e-06	5.25503e-07	2.6311e-05	1.14025e-05	7.58351e-05	7.65709e-05	6.21207e-05
Chlorodendrales	1.02895e-05		2.72374e-05	2.08853e-08	2.28434e-07	7.11717e-08	2.52773e-05	1.26119e-05	0.000136635	3.0469e-05	1.27878e-06	0	1.39998e-06	3.5876e-07	3.96243e-05	2.12656e-05	2.87314e-05	0	0	0	0	0	0	2.08853e-07	0	0	0	0	0	0	0	0	1.14217e-06	0	2.84687e-07	0	0	0	1.34818e-05	5.54479e-05	6.9023e-06
Gloeobacterales	1.05692e-05		1.27976e-05	3.07126e-06	4.45956e-06	3.94048e-06	5.37452e-05	2.04517e-05	1.54681e-06	2.15627e-05	1.38108e-05	5.67697e-06	2.51997e-05	1.25566e-05	1.1407e-05	1.06328e-05	5.1306e-06	0	0	0	1.39889e-05	1.86482e-06	1.79154e-07	1.04426e-06	2.85728e-06	1.07781e-05	0	0	1.37047e-06	5.83477e-07	4.30184e-06	9.77248e-06	6.09158e-06	1.54841e-06	1.70812e-06	3.15302e-07	8.30874e-06	5.42975e-06	5.39272e-05	3.82854e-05	6.9023e-05
Immundisolibacterales	8.92501e-06		1.59539e-05	1.37574e-06	1.94778e-06	1.92076e-06	3.75773e-05	2.86324e-05	2.21709e-05	1.50001e-05	1.43223e-05	1.32463e-05	2.19331e-05	4.30512e-06	2.10129e-05	1.27594e-05	6.15672e-06	0	0	2.48357e-07	4.66298e-06	9.32412e-07	7.16615e-07	2.08853e-07	9.52427e-07	6.03575e-06	0	0	0	0	5.37729e-07	0	5.33013e-06	3.87102e-06	5.69374e-07	3.25812e-06	2.76958e-06	1.08595e-06	5.05567e-05	2.90441e-05	3.3131e-05
Acidilobales	9.47546e-06		2.25453e-05	1.59571e-06	1.51399e-06	6.30885e-07	2.30971e-05	1.19302e-05	4.33106e-05	2.20314e-05	5.37087e-06	2.64925e-05	2.19331e-05	3.22884e-06	5.0431e-05	2.02023e-05	2.05224e-05	0	1.03376e-06	2.48357e-07	7.77164e-06	0	1.79154e-07	1.46197e-06	1.90485e-06	2.15563e-06	1.20171e-06	0	1.37047e-06	5.83477e-07	0	2.79214e-06	3.80724e-06	3.87102e-07	1.13875e-06	0	1.38479e-06	0	1.34818e-05	4.75268e-05	8.28276e-06
Erysiphales	9.13092e-06		4.88229e-06	6.33694e-06	1.11802e-05	6.17895e-06	3.74958e-05	2.38604e-06	5.15603e-07	2.81252e-06	4.34785e-06	1.89232e-06	1.07332e-05	4.30512e-06	7.20442e-06	7.44297e-06	7.18284e-06	3.52722e-06	5.1688e-06	4.71878e-06	1.08803e-05	9.32412e-07	1.80945e-05	1.04426e-06	1.3334e-05	8.6225e-07	4.80685e-06	2.41383e-06	2.74094e-06	1.16695e-06	7.52821e-06	3.07135e-05	9.13736e-06	7.35495e-06	2.84687e-06	1.26121e-06	1.24631e-05	8.14462e-06	4.88715e-05	2.77239e-05	3.5892e-05
Coniochaetales	1.11561e-05		8.03468e-06	2.55138e-06	1.32481e-05	1.96062e-05	4.17452e-05	4.43121e-06	5.15603e-07	1.03126e-05	7.16117e-06	1.26155e-06	2.42664e-05	4.66388e-06	2.40147e-06	2.02023e-05	5.1306e-06	0	0	2.48357e-07	7.77164e-06	9.32412e-07	5.37461e-07	4.17706e-07	3.80971e-06	8.19138e-06	3.60514e-06	8.04611e-07	2.74094e-06	2.04217e-06	7.79708e-06	3.90899e-05	6.4723e-06	1.08389e-05	6.5478e-06	1.47141e-06	5.9546e-05	1.08595e-05	5.72976e-05	2.37634e-05	4.41747e-05
Corticiales	1.0167e-05		1.18341e-05	2.15064e-06	8.2055e-06	1.18884e-05	3.89046e-05	8.86242e-06	1.90773e-05	1.92189e-05	4.09209e-06	0	1.07332e-05	3.94636e-06	7.80479e-06	1.38227e-05	3.07836e-05	1.17574e-06	6.89173e-07	2.48357e-07	6.21731e-06	4.66206e-07	1.25408e-06	0	9.52427e-07	6.898e-06	3.60514e-06	5.36408e-07	0	2.91739e-07	3.22638e-06	2.37332e-05	9.51809e-06	4.25813e-06	3.98562e-06	3.15302e-07	3.18502e-05	1.14025e-05	3.70749e-05	3.96056e-05	4.00334e-05
Gloeoemargaritales	8.67975e-06		1.50724e-05	1.32811e-06	2.4748e-06	2.43362e-06	3.6243e-05	1.12485e-05	5.20759e-05	1.96877e-05	7.67268e-06	1.51386e-05	1.21332e-05	3.22884e-06	7.80479e-06	5.31641e-06	1.64179e-05	1.17574e-06	3.44586e-07	4.96713e-07	6.21731e-06	4.66206e-07	1.79154e-07	0	9.52427e-07	3.449e-06	0	2.68204e-07	0	8.75216e-07	2.95751e-06	2.79214e-06	3.42651e-06	2.32261e-06	1.70812e-06	3.15302e-07	5.53916e-06	2.1719e-06	3.53897e-05	2.64038e-05	4.69357e-05
Mixiales	9.83501e-06		1.19458e-05	3.21237e-06	5.52597e-06	7.87544e-06	4.10469e-05	1.02259e-05	9.79645e-06	2.39065e-05	5.62663e-06	1.26155e-06	4.66661e-06	2.51132e-06	1.86114e-05	2.23289e-05	2.05224e-05	2.35148e-06	4.47962e-06	4.96713e-07	9.32597e-06	0	1.79154e-07	2.08853e-07	4.76214e-06	4.31125e-06	6.00857e-06	5.36408e-07	0	5.83477e-07	3.76411e-06	1.25646e-05	7.23375e-06	3.48392e-06	2.84687e-06	5.25503e-07	2.21566e-05	5.97272e-06	4.04454e-05	6.3369e-05	1.93264e-05
Nitriliruptorales	7.12981e-06		1.09952e-05	3.18119e-06	8.63683e-06	2.54969e-06	1.51199e-05	7.83983e-06	2.47489e-05	1.35939e-05	7.41692e-06	8.20007e-06	7.93324e-06	7.53395e-06	1.68103e-05	1.38227e-05	2.05224e-06	4.70297e-06	0	4.96713e-07	7.77164e-06	1.53848e-05	1.79154e-07	1.46197e-06	9.52427e-07	8.6225e-07	0	5.36408e-07	1.37047e-06	5.83477e-07	7.52821e-06	9.77248e-06	1.48482e-05	1.04518e-05	2.2775e-06	2.10201e-07	5.53916e-06	2.1719e-06	1.68522e-05	1.05615e-05	1.7946e-05
Amylocorticiales	1.07595e-05		2.22817e-06	2.69198e-06	1.13383e-05	1.54735e-05	6.52866e-05	6.81725e-07	0	2.34377e-06	4.60361e-06	1.89232e-06	5.59994e-06	7.17519e-07	1.20074e-06	3.18984e-06	2.05224e-06	1.17574e-06	0	0	1.24346e-05	0	7.16615e-07	0	9.52427e-07	1.16404e-05	0	8.04611e-07	1.37047e-06	2.91739e-06	7.25935e-06	3.07135e-05	4.18796e-06	1.16131e-05	6.5478e-06	2.94282e-06	4.15437e-05	1.08595e-05	7.41498e-05	5.54479e-05	6.62621e-05
Phaeomoniellales	7.71286e-06		9.06684e-06	1.45133e-06	7.93332e-06	8.09791e-06	2.81536e-05	1.56797e-05	3.09362e-06	1.82814e-05	1.12533e-05	8.20007e-06	6.99992e-06	7.17519e-07	1.80111e-05	6.37969e-06	2.05224e-06	4.70297e-06	3.44586e-07	2.48357e-07	1.55433e-06	1.39862e-06	7.16615e-07	6.26559e-07	2.85728e-06	8.6225e-07	1.20171e-06	5.36408e-07	0	1.75043e-06	2.95751e-06	1.53568e-05	8.37592e-06	1.1226e-05	2.56218e-06	3.15302e-07	2.35414e-05	5.97272e-06	2.69636e-05	1.05615e-05	4.69357e-05
Kickxellales	7.43103e-06		5.78948e-06	2.5324e-06	1.34475e-05	1.03845e-05	1.95944e-05	2.7269e-06	1.34057e-05	4.21879e-06	3.83634e-06	1.89232e-06	4.19995e-06	6.09892e-06	7.80479e-06	1.06328e-05	3.07836e-06	3.52722e-06	2.06752e-06	7.4507e-07	7.77164e-06	9.32412e-07	1.61238e-06	2.08853e-07	4.76214e-06	1.29338e-06	2.40343e-06	1.87743e-06	0	1.45869e-06	6.45275e-06	3.21096e-05	1.59904e-05	1.1226e-05	7.11717e-06	1.05101e-06	2.6311e-05	7.05867e-06	1.01113e-05	2.24432e-05	2.62287e-05
Fragilariales	4.74145e-06		0	1.57283e-06	1.4408e-05	1.35996e-05	0	0	0	0	0	0	0	0	0	0	0	1.17574e-06	6.20255e-06	0	0	4.66206e-07	0	6.26559e-07	4.76214e-06	1.29338e-06	1.20171e-06	1.90425e-05	0	2.04217e-06	1.88205e-05	2.79214e-05	2.13205e-05	1.93551e-06	1.13875e-05	1.47141e-06	1.38479e-05	2.76917e-05	0	0	0
Thermoleophilales	5.68171e-06		8.36933e-06	3.36589e-06	1.8297e-06	3.04362e-07	2.09063e-05	3.74949e-06	1.54681e-06	4.68754e-07	2.50641e-05	1.26155e-05	1.16665e-05	2.15256e-06	2.22136e-05	3.18984e-06	1.02612e-06	0	0	0	0	9.79033e-06	0	2.08853e-07	9.52427e-06	1.29338e-05	1.20171e-06	0	2.74094e-06	1.45869e-06	1.34432e-06	1.39607e-06	4.94941e-06	0	5.69374e-07	1.05101e-07	0	5.42975e-07	2.19079e-05	1.32019e-05	2.76092e-05
Georgefischeriales	7.3208e-06		6.77695e-06	2.24539e-06	4.95149e-06	1.12728e-05	2.87176e-05	5.11293e-06	3.60922e-06	1.87502e-06	5.37087e-06	3.78465e-06	1.25999e-05	3.22884e-06	4.80295e-06	2.02023e-05	7.18284e-06	0	6.89173e-07	1.7385e-06	1.08803e-05	0	1.79154e-07	4.17706e-07	5.71456e-06	4.31125e-07	2.40343e-06	2.68204e-06	0	1.45869e-06	1.88205e-06	8.37641e-06	7.23375e-06	5.80654e-06	3.13156e-06	5.25503e-07	3.60045e-05	5.42975e-06	3.20193e-05	2.37634e-05	3.03701e-05
Eupodiscales	4.03938e-06		2.55756e-08	1.20141e-06	1.28493e-05	1.10296e-05	5.61741e-07	0	0	0	2.55756e-07	0	0	0	0	0	0	0	3.10128e-06	0	0	0	0	0	7.61942e-06	1.29338e-06	0	1.50194e-05	0	0	1.85517e-05	2.51292e-05	2.01783e-05	3.87102e-07	7.11717e-06	9.45905e-07	1.10783e-05	2.49768e-05	1.68522e-06	0	0
CandidatusActinomarinales	6.67586e-06		7.44167e-06	1.86071e-06	1.38249e-06	7.11717e-08	4.22527e-05	9.88501e-06	1.54681e-06	7.03131e-06	1.45781e-05	6.93852e-06	1.02665e-05	3.22884e-06	8.40516e-06	6.37969e-06	6.15672e-06	1.17574e-06	0	2.48357e-07	1.55433e-06	0	1.43323e-06	0	2.85728e-06	1.7245e-06	9.61371e-06	0	0	2.91739e-07	2.68865e-07	1.39607e-06	4.56868e-06	3.87102e-07	2.84687e-07	0	0	0	4.38158e-05	2.77239e-05	5.52184e-05
Gymnodiniales	5.12543e-06		4.8418e-06	1.50587e-07	7.84146e-06	3.40646e-06	2.37465e-05	9.88501e-06	0	1.03126e-05	3.58058e-06	7.5693e-06	5.59994e-06	1.07628e-06	7.20442e-06	3.18984e-06	0	0	3.44586e-07	0	0	0	0	2.08853e-07	9.52427e-07	0	0	2.68204e-07	0	1.92547e-05	1.183e-05	6.98034e-06	1.14217e-06	0	5.69374e-07	1.05101e-07	9.69353e-06	3.25785e-06	2.02227e-05	1.32019e-06	4.96966e-05
Lithodesmiales	3.305e-06		0	1.24721e-06	9.91333e-06	8.6268e-06	0	0	0	0	0	0	0	0	0	0	0	0	4.82421e-06	0	0	0	0	2.08853e-07	5.71456e-06	1.7245e-06	0	1.5824e-05	0	2.91739e-07	1.3981e-05	1.39607e-05	2.05591e-05	7.74205e-07	8.8253e-06	1.68161e-06	5.53916e-06	1.84611e-05	0	0	0
Euglyphida	5.09176e-06		7.80154e-06	1.08396e-06	8.35665e-06	1.517e-06	1.19591e-05	1.32936e-05	3.09362e-06	1.64064e-05	4.09209e-06	5.67697e-06	8.86656e-06	2.87008e-06	1.74107e-05	4.25312e-06	2.05224e-06	0	0	1.7385e-06	4.66298e-06	1.86482e-06	0	4.17706e-07	0	2.15563e-06	0	5.36408e-07	0	0	2.68865e-07	2.37332e-05	1.52289e-06	1.62583e-05	2.84687e-07	0	4.15437e-06	1.62892e-06	1.68522e-05	6.60094e-06	1.24241e-05
Chattonellales	3.17457e-06		3.13128e-06	1.00728e-06	9.15869e-06	2.90128e-06	2.78215e-06	1.36345e-06	7.21844e-06	7.50006e-06	1.02302e-06	2.5231e-06	9.33323e-07	5.02264e-06	3.60221e-06	2.12656e-06	0	3.52722e-06	1.37835e-06	0	3.10866e-06	4.66206e-07	0	2.08853e-07	9.52427e-07	4.31125e-07	0	8.04611e-07	0	2.91739e-07	2.50044e-05	0	1.14217e-06	1.93551e-05	5.69374e-07	4.20402e-07	1.38479e-06	9.23057e-06	1.68522e-06	5.28075e-06	1.38046e-06
Togniniales	4.37118e-06		6.20651e-06	1.01262e-06	3.29395e-06	1.29098e-06	1.80863e-05	6.13552e-06	1.75305e-05	1.12501e-05	6.3939e-06	3.78465e-06	6.0666e-06	3.5876e-07	4.20258e-06	5.31641e-06	1.02612e-06	0	0	5.46385e-06	1.55433e-06	0	0	0	9.52427e-07	2.15563e-06	0	5.36408e-07	0	0	3.22638e-06	5.58428e-06	4.94941e-06	2.70972e-06	8.54061e-07	2.10201e-07	1.38479e-06	2.71487e-06	2.35931e-05	2.37634e-05	6.9023e-06
Pavlovales	4.53761e-06		7.03664e-06	5.71456e-07	3.29162e-06	3.68934e-07	1.99985e-05	1.49979e-05	1.08277e-05	1.59376e-05	4.85936e-06	6.30775e-07	4.19995e-06	0	1.26077e-05	4.25312e-06	2.05224e-06	0	0	0	0	0	0	0	5.71456e-06	0	0	2.68204e-07	0	2.91739e-06	1.34432e-06	8.37641e-06	3.04579e-06	7.74205e-07	2.84687e-07	1.05101e-07	0	1.08595e-06	1.34818e-05	9.24131e-06	3.72724e-05
Acidothermales	3.4394e-06		7.02699e-06	7.08898e-07	1.11486e-06	6.17685e-07	1.05119e-05	1.70431e-06	0	2.81252e-06	1.0486e-05	2.33387e-05	9.79989e-06	3.22884e-06	1.68103e-05	1.06328e-06	1.02612e-06	1.17574e-06	0	0	4.66298e-06	0	1.79154e-07	2.08853e-07	0	8.6225e-07	0	0	0	2.91739e-07	1.07546e-06	0	3.04579e-06	1.16131e-06	0	0	1.38479e-06	1.08595e-06	1.01113e-05	1.45221e-05	6.9023e-06
Xylonomycetales	3.8794e-06		3.364e-06	1.63643e-06	4.31882e-06	5.15477e-06	1.2691e-05	2.04517e-06	5.15603e-07	9.37508e-07	4.09209e-06	3.15387e-06	1.21332e-05	7.17519e-07	4.80295e-06	3.18984e-06	2.05224e-06	1.17574e-06	0	0	1.08803e-05	0	0	0	1.90485e-06	0	2.40343e-06	1.60922e-06	0	0	2.15092e-06	1.25646e-05	5.33013e-06	1.54841e-06	1.70812e-06	4.20402e-07	1.52327e-05	3.25785e-06	8.42612e-06	1.58423e-05	1.38046e-05
Laminariales	3.07534e-06		4.921e-06	1.18589e-07	4.12125e-07	0	1.72789e-05	1.29528e-05	0	8.43757e-06	1.17648e-05	0	2.33331e-06	0	8.40516e-06	5.31641e-06	0	0	6.89173e-07	4.96713e-07	0	0	0	0	0	0	0	2.68204e-07	0	0	5.37729e-07	0	1.52289e-06	0	0	0	0	0	1.5167e-05	1.32019e-05	2.34678e-05
Goniochloridales	2.72843e-06		2.16896e-07	9.56393e-07	1.58849e-05	0	0	1.02259e-06	5.15603e-07	0	0	6.30775e-07	0	0	0	0	0	0	0	4.47042e-06	1.55433e-06	0	0	0	9.52427e-07	2.58675e-06	0	1.60922e-06	0	0	0	4.18821e-05	3.80724e-07	3.71618e-05	0	0	0	0	0	0	0
Ulvales	2.27794e-06		1.53192e-06	4.59737e-07	1.12385e-05	0	0	3.40862e-07	0	4.68754e-07	5.62663e-06	2.5231e-06	4.19995e-06	3.5876e-07	1.80111e-06	0	0	0	0	1.24178e-06	1.55433e-06	0	0	4.17706e-07	9.52427e-07	4.31125e-07	0	1.34102e-06	0	0	0	2.37332e-05	3.42651e-06	2.90327e-05	0	0	0	0	0	0	0
Peridiniales	1.97226e-06		5.74684e-07	6.20766e-07	3.29731e-06	7.84359e-06	0	1.02259e-06	0	4.68754e-07	5.11512e-07	0	1.39998e-06	7.17519e-07	6.00369e-07	0	1.02612e-06	0	1.37835e-06	0	1.55433e-06	0	0	4.17706e-07	2.85728e-06	0	0	7.2415e-06	0	2.91739e-07	5.91502e-06	4.18821e-06	6.09158e-06	0	5.40905e-06	5.25503e-07	9.69353e-06	1.57463e-05	0	0	0
Nemaliales	2.5013e-06		1.73567e-06	1.47026e-06	8.32757e-06	2.33191e-07	1.92211e-06	1.02259e-06	5.15603e-07	9.37508e-07	1.79029e-06	1.89232e-06	3.73329e-06	2.51132e-06	1.80111e-06	2.12656e-06	1.02612e-06	0	6.89173e-07	1.24178e-06	0	9.32412e-06	0	0	9.52427e-07	1.29338e-06	1.20171e-06	5.36408e-07	4.1114e-06	2.91739e-07	1.07546e-06	2.0941e-05	1.52289e-06	1.78067e-05	2.84687e-07	1.05101e-07	0	5.42975e-07	1.68522e-06	1.32019e-06	2.76092e-06
Fervidicoccales	3.37293e-06		3.22243e-06	2.08853e-08	7.41627e-07	1.62019e-07	2.5874e-05	9.54414e-06	5.15603e-07	8.43757e-06	2.81332e-06	3.15387e-06	5.59994e-06	3.5876e-07	1.80111e-06	0	0	0	0	0	0	0	0	2.08853e-07	0	0	0	2.68204e-07	0	0	2.68865e-07	0	2.66506e-06	7.74205e-07	0	1.05101e-07	0	5.42975e-07	2.86488e-05	1.58423e-05	3.3131e-05
Parmales	2.01301e-06		1.26734e-06	6.9997e-07	3.74449e-06	4.94477e-06	5.61741e-07	1.02259e-06	0	9.37508e-07	2.3018e-06	3.78465e-06	1.86665e-06	3.5876e-07	2.40147e-06	0	0	0	1.03376e-06	0	3.10866e-06	0	0	0	2.85728e-06	0	0	8.58252e-06	0	0	3.22638e-06	9.77248e-06	4.94941e-06	7.74205e-07	4.55499e-06	2.10201e-07	4.15437e-06	1.08595e-05	1.68522e-06	0	0
Rhizosoleniales	1.68421e-06		1.19742e-06	4.49842e-07	3.76594e-06	4.35029e-06	0	1.02259e-06	0	0	2.55756e-06	1.26155e-06	1.86665e-06	0	4.20258e-06	1.06328e-06	0	0	6.89173e-07	9.93427e-07	0	0	1.79154e-07	1.25312e-06	9.52427e-07	4.31125e-07	0	4.55946e-06	0	0	7.52821e-06	5.58428e-06	5.33013e-06	3.87102e-07	3.70093e-06	3.15302e-07	4.15437e-06	9.23057e-06	0	0	0
Coscinodiscales	2.04448e-06		0	6.73948e-07	5.74404e-06	7.44037e-06	0	0	0	0	0	0	0	0	0	0	0	0	2.06752e-06	0	0	0	0	0	3.80971e-06	8.6225e-07	0	4.29126e-06	0	0	7.25935e-06	1.11686e-05	9.51809e-06	7.74205e-07	3.98562e-06	5.25503e-07	1.38479e-05	1.14025e-05	0	0	0
Phaeocystales	2.62011e-06		4.63745e-06	6.39978e-08	7.74205e-08	4.01155e-06	8.36653e-06	3.40862e-06	1.64993e-05	4.68754e-06	1.53454e-06	0	9.33323e-07	3.5876e-07	9.6059e-06	3.18984e-06	6.15672e-06	0	0	0	0	0	0	2.08853e-07	0	4.31125e-07	0	5.36408e-07	0	0	0	0	0	3.87102e-07	5.69374e-07	0	1.38479e-05	1.62892e-06	5.05567e-06	1.45221e-05	5.52184e-06
Gracilariales	2.11445e-06		3.00934e-06	1.16461e-06	1.54228e-06	1.22335e-06	5.31265e-06	4.77207e-06	0	3.28128e-06	1.79029e-06	4.41542e-06	4.19995e-06	2.15256e-06	4.20258e-06	4.25312e-06	1.02612e-06	1.17574e-06	0	0	0	7.9255e-06	0	2.08853e-07	1.90485e-06	4.31125e-07	0	1.60922e-06	0	0	1.61319e-06	4.18821e-06	1.52289e-06	3.87102e-07	2.84687e-07	2.10201e-07	2.76958e-06	1.62892e-06	1.17966e-05	0	4.14138e-06
Batrachospermales	3.23688e-06		1.7787e-06	0	5.37729e-08	1.35744e-07	3.0485e-05	3.40862e-07	0	0	2.3018e-06	0	1.39998e-06	1.14803e-05	1.20074e-06	1.06328e-06	0	0	0	0	0	0	0	0	0	0	0	0	0	0	2.68865e-07	0	0	0	0	0	0	5.42975e-07	1.85375e-05	3.56451e-05	3.72724e-05
Ulotrichales	1.42222e-06		4.63975e-06	1.67334e-07	0	7.11717e-08	0	1.80657e-05	2.57801e-06	9.37508e-07	1.79029e-06	0	5.13327e-06	2.87008e-06	1.08066e-05	3.18984e-06	1.02612e-06	0	0	0	0	4.66206e-07	3.58308e-07	4.17706e-07	0	4.31125e-07	0	0	0	0	0	0	0	0	2.84687e-07	0	0	0	0	0	0
Eunotiales	1.18548e-06		0	3.94415e-07	3.4906e-06	2.84991e-06	0	0	0	0	0	0	0	0	0	0	0	0	6.89173e-07	0	0	9.32412e-07	0	4.17706e-07	1.90485e-06	0	0	7.50971e-06	0	0	3.22638e-06	2.79214e-06	1.06603e-05	7.74205e-07	1.99281e-06	4.20402e-07	1.38479e-06	7.60165e-06	0	0	0
Bryopsidales	1.90585e-06		2.14438e-06	6.80013e-07	1.94215e-06	7.67682e-07	7.20933e-06	1.36345e-06	1.03121e-05	2.34377e-06	1.27878e-06	0	1.86665e-06	0	1.20074e-06	0	3.07836e-06	1.17574e-06	0	0	0	0	0	0	4.76214e-06	8.6225e-07	0	2.14563e-06	0	2.91739e-07	2.41978e-06	2.79214e-06	3.04579e-06	1.16131e-06	2.84687e-07	3.15302e-07	1.38479e-06	1.08595e-06	8.42612e-06	1.32019e-05	0
Corallinales	1.00393e-06		1.48315e-07	9.52427e-08	5.48772e-06	1.06487e-06	0	3.40862e-07	0	0	5.11512e-07	6.30775e-07	0	0	0	0	0	0	0	0	0	0	0	0	9.52427e-07	0	0	0	0	1.54621e-05	7.52821e-06	1.39607e-06	2.66506e-06	3.87102e-07	0	1.05101e-07	4.15437e-06	0	0	0	0
Fucales	2.62426e-06		1.47897e-06	3.00583e-07	4.34496e-07	4.13831e-07	2.24444e-05	3.40862e-06	0	9.37508e-07	5.11512e-07	1.26155e-06	4.19995e-06	7.17519e-07	6.00369e-07	2.12656e-06	1.02612e-06	0	1.37835e-06	0	0	4.66206e-07	0	2.08853e-07	9.52427e-07	0	0	2.68204e-07	0	0	2.68865e-07	0	1.90362e-06	0	5.69374e-07	0	0	1.08595e-06	2.02227e-05	2.64038e-05	2.07069e-05
Euglenales	2.23938e-06		1.03855e-06	2.99637e-07	1.13176e-06	3.42659e-07	1.83971e-05	2.04517e-06	5.15603e-07	2.34377e-06	1.79029e-06	6.30775e-07	9.33323e-07	0	0	2.12656e-06	0	0	3.44586e-07	2.48357e-07	0	0	0	0	0	0	2.40343e-06	5.36408e-07	0	8.75216e-07	1.34432e-06	0	2.66506e-06	7.74205e-07	2.84687e-07	0	0	1.08595e-06	1.34818e-05	2.37634e-05	1.7946e-05
Cymbellales	1.18221e-06		1.39998e-07	5.01134e-07	3.16419e-06	2.72842e-06	5.61741e-07	0	0	0	0	0	1.39998e-06	0	0	0	0	0	1.72293e-06	0	0	0	0	0	2.85728e-06	4.31125e-07	0	5.36408e-06	0	0	3.76411e-06	9.77248e-06	2.28434e-06	0	2.2775e-06	7.35704e-07	1.38479e-06	6.5157e-06	1.68522e-06	0	0
Cryptomonadales	2.14197e-06		1.46063e-06	5.4832e-07	1.28544e-06	1.60784e-06	1.32929e-05	3.40862e-07	0	4.68754e-07	7.67268e-07	0	3.26663e-06	1.7938e-06	6.00369e-07	5.31641e-06	2.05224e-06	1.17574e-06	3.44586e-07	0	3.10866e-06	4.66206e-07	1.79154e-07	2.08853e-07	0	0	0	0	0	0	1.34432e-06	2.79214e-06	1.90362e-06	3.87102e-07	0	1.05101e-07	4.15437e-06	2.1719e-06	1.01113e-05	1.32019e-05	1.65655e-05
Synurales	3.03175e-06		7.67268e-08	0	2.86034e-07	2.26548e-06	3.06067e-05	0	0	0	7.67268e-07	0	0	0	0	0	0	0	0	0	0	0	0	0	0	0	0	0	0	0	2.68865e-07	0	0	1.16131e-06	0	2.10201e-07	8.30874e-06	5.42975e-07	2.02227e-05	3.43249e-05	3.72724e-05
Physariida	1.20992e-06		1.33853e-06	1.31916e-06	2.25806e-06	1.42343e-07	9.00216e-07	0	0	0	1.79029e-06	2.5231e-06	3.26663e-06	0	6.00369e-07	2.12656e-06	3.07836e-06	0	0	0	1.55433e-06	0	0	2.08853e-07	9.52427e-07	8.6225e-07	9.61371e-06	0	0	0	6.72162e-06	0	4.56868e-06	0	5.69374e-07	0	0	0	0	1.32019e-06	1.38046e-06
Entodiniomorphida	1.15078e-06		3.248e-06	2.02053e-07	7.38634e-07	2.33191e-07	0	3.40862e-07	0	2.81252e-06	4.85936e-06	6.30775e-06	2.33331e-06	3.22884e-06	4.20258e-06	5.31641e-06	3.07836e-06	0	0	0	1.55433e-06	4.66206e-07	0	0	0	0	0	0	0	0	0	1.39607e-06	1.52289e-06	7.74205e-07	2.84687e-07	1.05101e-07	0	5.42975e-07	0	0	0
Methanopyrales	1.55442e-06		1.49432e-06	1.73348e-07	7.63999e-07	3.12295e-06	6.53125e-06	1.02259e-06	5.15603e-07	0	2.81332e-06	1.26155e-06	2.79997e-06	1.07628e-06	1.20074e-06	4.25312e-06	0	0	0	0	1.55433e-06	0	1.79154e-07	0	0	0	0	2.68204e-07	0	0	0	0	3.04579e-06	7.74205e-07	8.54061e-07	3.15302e-07	9.69353e-06	1.62892e-06	1.01113e-05	3.96056e-06	5.52184e-06
Leptocylindrales	1.09279e-06		8.07524e-08	6.13975e-07	3.40297e-06	2.42654e-06	0	3.40862e-07	0	0	0	0	4.66661e-07	0	0	0	0	0	3.44586e-07	0	1.55433e-06	0	0	0	3.80971e-06	4.31125e-07	0	3.48665e-06	0	0	2.41978e-06	1.11686e-05	3.42651e-06	0	2.2775e-06	3.15302e-07	2.76958e-06	4.3438e-06	0	0	0
Pyramimonadales	1.64549e-06		1.47615e-06	4.41161e-07	2.82207e-07	2.51375e-06	8.34644e-06	1.02259e-06	4.12482e-06	1.40626e-06	2.55756e-07	1.26155e-06	2.79997e-06	0	1.80111e-06	1.06328e-06	1.02612e-06	0	0	0	1.55433e-06	0	0	0	2.85728e-06	0	0	2.68204e-07	0	0	2.68865e-07	0	1.14217e-06	0	8.54061e-07	1.05101e-07	6.92395e-06	2.1719e-06	5.05567e-06	1.58423e-05	4.14138e-06
Micropepsales	1.03557e-06		2.86112e-06	6.21731e-07	7.61447e-08	0	0	6.13552e-06	0	5.15629e-06	1.53454e-06	0	7.46658e-06	0	3.00184e-06	5.31641e-06	0	0	0	0	6.21731e-06	0	0	0	0	0	0	0	0	0	0	0	3.80724e-07	0	0	0	0	0	0	0	0
Gelidiales	1.11476e-06		9.55539e-07	1.43323e-07	2.86192e-06	1.77292e-06	1.38046e-06	0	0	4.68754e-07	1.79029e-06	0	1.86665e-06	1.07628e-06	1.20074e-06	2.12656e-06	1.02612e-06	0	0	0	0	0	1.43323e-06	0	0	0	0	0	1.37047e-06	2.91739e-07	0	9.77248e-06	7.61447e-07	3.48392e-06	8.54061e-07	2.10201e-07	2.76958e-06	3.25785e-06	0	0	4.14138e-06
Nemastomatales	2.25629e-06		1.40208e-07	0	6.34572e-07	7.11717e-08	2.3862e-05	0	0	4.68754e-07	0	0	9.33323e-07	0	0	0	0	0	0	0	0	0	0	0	0	0	0	2.68204e-07	0	0	0	2.79214e-06	3.80724e-07	0	2.84687e-07	0	0	0	1.85375e-05	4.75268e-05	5.52184e-06
Cenarchaeales	1.21887e-06		1.14013e-06	3.44586e-08	2.91401e-06	5.53113e-07	4.30438e-06	6.81725e-07	3.09362e-06	2.34377e-06	5.11512e-07	6.30775e-07	1.39998e-06	1.07628e-06	6.00369e-07	1.06328e-06	0	0	3.44586e-07	0	0	0	0	0	0	0	0	0	0	0	0	8.37641e-06	0	6.19364e-06	2.84687e-07	0	1.38479e-06	5.42975e-07	3.37045e-06	2.64038e-06	6.9023e-06
Diplonemida	8.09796e-07		2.45215e-06	0	4.31503e-07	2.13515e-07	0	1.70431e-06	0	1.40626e-06	2.04605e-06	2.5231e-06	3.26663e-06	2.15256e-06	4.20258e-06	1.06328e-06	6.15672e-06	0	0	0	0	0	0	0	0	0	0	0	0	0	0	1.39607e-06	7.61447e-07	0	8.54061e-07	0	0	0	0	0	0
Compsopogonales	8.19329e-07		2.34323e-06	1.55433e-07	7.61447e-08	0	5.61741e-07	1.70431e-06	4.64042e-06	3.75003e-06	7.67268e-07	0	3.73329e-06	1.7938e-06	1.80111e-06	3.18984e-06	2.05224e-06	0	0	0	1.55433e-06	0	0	0	0	0	0	8.04611e-07	0	0	0	0	3.80724e-07	0	0	0	0	0	1.68522e-06	0	0
Oxymonadida	8.51638e-07		2.15603e-06	4.66298e-07	4.92844e-07	0	0	1.70431e-06	5.15603e-07	4.68754e-07	1.53454e-06	2.5231e-06	3.73329e-06	2.51132e-06	1.20074e-06	5.31641e-06	2.05224e-06	0	0	0	4.66298e-06	0	0	0	0	0	0	2.68204e-07	0	2.91739e-07	2.68865e-07	0	1.90362e-06	0	0	0	0	0	0	0	0
Stylonematales	7.12156e-07		6.00369e-08	7.98686e-07	2.34205e-06	9.11909e-07	0	0	0	0	0	0	0	0	6.00369e-07	0	0	7.05445e-06	0	0	0	9.32412e-07	0	0	0	0	0	2.68204e-07	0	0	2.41978e-06	0	0	9.29046e-06	2.84687e-07	1.05101e-07	0	3.25785e-06	0	0	0
Microthamniales	9.47404e-07		8.59007e-07	1.44708e-06	8.97744e-07	3.46198e-07	0	1.02259e-06	1.03121e-06	1.40626e-06	2.55756e-07	0	1.39998e-06	3.5876e-07	0	1.06328e-06	2.05224e-06	7.05445e-06	3.44586e-07	2.48357e-07	0	0	1.79154e-07	0	3.80971e-06	4.31125e-07	2.40343e-06	5.36408e-07	2.74094e-06	0	2.68865e-07	0	2.28434e-06	1.93551e-06	0	0	1.38479e-06	0	0	0	0
Prorocentrales	5.27289e-07		1.87455e-07	0	1.89214e-06	1.58109e-06	0	3.40862e-07	0	0	0	0	9.33323e-07	0	6.00369e-07	0	0	0	0	0	0	0	0	0	0	0	0	2.68204e-07	0	0	1.34432e-06	0	7.61447e-07	7.35495e-06	1.13875e-06	0	1.38479e-06	3.80082e-06	0	0	0
Slopalinida	6.13903e-07		1.97305e-06	0	2.28434e-07	0	0	6.81725e-07	0	9.37508e-07	1.27878e-06	1.26155e-06	6.0666e-06	3.5876e-06	6.00369e-07	5.31641e-06	0	0	0	0	0	0	0	0	0	0	0	0	0	0	0	0	1.14217e-06	0	0	0	0	0	0	0	0
Chromulinales	5.89683e-07		7.92128e-07	7.96438e-07	5.95815e-07	1.62019e-07	0	1.70431e-06	0	0	1.02302e-06	0	1.86665e-06	0	1.20074e-06	2.12656e-06	0	0	0	0	1.55433e-06	0	0	6.26559e-07	2.85728e-06	1.7245e-06	1.20171e-06	5.36408e-07	0	0	1.07546e-06	0	1.90362e-06	0	0	1.05101e-07	0	5.42975e-07	0	0	0
Gaiellales	7.92076e-07		9.60053e-07	0	6.71333e-07	2.62751e-08	4.62276e-06	1.36345e-06	2.06241e-06	2.34377e-06	7.67268e-07	0	1.39998e-06	0	6.00369e-07	1.06328e-06	0	0	0	0	0	0	0	0	0	0	0	0	0	2.91739e-07	0	0	1.90362e-06	1.16131e-06	0	1.05101e-07	0	0	1.68522e-06	5.28075e-06	6.9023e-06
Pedinomonadales	4.62295e-07		0	2.15414e-07	2.15887e-06	6.92395e-07	0	0	0	0	0	0	0	0	0	0	0	0	0	0	0	0	0	0	9.52427e-07	0	1.20171e-06	0	0	1.07943e-05	0	0	0	0	0	0	2.76958e-06	0	0	0	0
Trichonymphida	7.04204e-07		1.40832e-06	7.70218e-07	4.31503e-07	0	0	6.81725e-07	0	9.37508e-07	7.67268e-07	3.78465e-06	3.73329e-06	0	0	2.12656e-06	2.05224e-06	0	0	9.93427e-07	1.55433e-06	0	1.79154e-07	4.17706e-07	9.52427e-07	0	3.60514e-06	0	0	0	0	1.39607e-06	7.61447e-07	0	0	0	0	0	0	0	0
Myzocytiopsidales	5.05423e-07		0	0	1.02167e-06	2.95195e-06	0	0	0	0	0	0	0	0	0	0	0	0	0	0	0	0	0	0	0	0	0	2.68204e-07	0	0	0	2.79214e-06	3.80724e-07	1.93551e-06	1.13875e-06	8.40805e-07	2.76958e-06	7.05867e-06	0	0	0
Prasinococcales	5.6628e-07		1.37485e-06	9.52427e-08	5.25827e-07	1.35744e-07	4.60153e-07	6.81725e-07	5.15603e-07	5.15629e-06	5.11512e-07	0	9.33323e-07	3.5876e-07	2.40147e-06	3.18984e-06	0	0	0	0	0	0	0	0	9.52427e-07	0	0	0	0	5.83477e-07	2.68865e-07	1.39607e-06	3.80724e-07	0	0	0	0	5.42975e-07	0	0	1.38046e-06
Bonnemaisoniales	5.23628e-07		1.78033e-06	0	0	0	0	0	0	0	0	8.20007e-06	4.19995e-06	0	5.40332e-06	0	0	0	0	0	0	0	0	0	0	0	0	0	0	0	0	0	0	0	0	0	0	0	0	0	0
Toxariales	4.0221e-07		0	2.93788e-07	1.03762e-06	8.50876e-07	0	0	0	0	0	0	0	0	0	0	0	0	0	0	1.55433e-06	0	0	0	9.52427e-07	4.31125e-07	0	2.14563e-06	0	0	1.88205e-06	1.39607e-06	1.52289e-06	3.87102e-07	2.84687e-07	1.05101e-07	1.38479e-06	1.62892e-06	0	0	0
Peltigerales	1.16624e-06		0	9.52427e-08	8.37641e-07	0	1.15038e-05	0	0	0	0	0	0	0	0	0	0	0	0	0	0	0	0	0	9.52427e-07	0	0	0	0	0	0	4.18821e-06	0	0	0	0	0	0	0	0	3.45115e-05
Heteronematales	9.04539e-07		2.98268e-07	0	7.61447e-08	0	9.13031e-06	2.04517e-06	0	9.37508e-07	0	0	0	0	0	0	0	0	0	0	0	0	0	0	0	0	0	0	0	0	0	0	3.80724e-07	0	0	0	0	0	8.42612e-06	7.92113e-06	1.10437e-05
Euplotida	4.42086e-07		4.5606e-07	3.44586e-08	4.46077e-07	1.97384e-06	0	0	0	9.37508e-07	0	0	9.33323e-07	0	6.00369e-07	1.06328e-06	1.02612e-06	0	3.44586e-07	0	0	0	0	0	0	0	0	0	0	0	1.07546e-06	0	3.80724e-07	7.74205e-07	1.70812e-06	1.05101e-07	5.53916e-06	5.42975e-07	0	0	0
Rhodymeniales	3.73841e-07		3.3273e-07	4.66206e-07	2.19667e-07	4.17369e-07	5.61741e-07	6.81725e-07	0	0	5.11512e-07	0	9.33323e-07	0	1.20074e-06	0	0	0	0	0	0	4.66206e-06	0	0	0	0	0	2.68204e-07	0	2.91739e-07	8.06594e-07	0	0	0	2.84687e-07	0	1.38479e-06	0	1.68522e-06	0	0
Halymeniales	6.17576e-07		1.31904e-07	2.08853e-08	3.22638e-07	2.62751e-08	5.82774e-06	3.40862e-07	0	0	5.11512e-07	0	4.66661e-07	0	0	0	0	0	0	0	0	0	0	2.08853e-07	0	0	0	2.68204e-07	0	0	1.61319e-06	0	0	0	0	1.05101e-07	0	0	6.7409e-06	6.60094e-06	4.14138e-06
Eutreptiales	4.65931e-07		7.22417e-08	2.28158e-07	2.37464e-07	3.49259e-07	2.78215e-06	0	0	0	2.55756e-07	0	4.66661e-07	0	0	0	0	0	6.89173e-07	0	0	0	0	2.08853e-07	9.52427e-07	4.31125e-07	0	5.36408e-07	1.37047e-06	0	8.06594e-07	0	3.80724e-07	0	8.54061e-07	0	0	5.42975e-07	1.68522e-06	5.28075e-06	1.38046e-06
Sebdeniales	8.7772e-07		4.68754e-08	0	1.07546e-07	3.46198e-07	9.1504e-06	0	0	4.68754e-07	0	0	0	0	0	0	0	0	0	0	0	0	0	0	0	0	0	0	0	0	5.37729e-07	0	0	0	0	0	1.38479e-06	0	8.42612e-06	6.60094e-06	1.24241e-05
Vaucheriales	2.60565e-07		2.5231e-07	1.6416e-07	4.98575e-07	3.49259e-07	0	0	0	0	0	2.5231e-06	0	0	0	0	0	0	6.89173e-07	0	0	0	0	0	9.52427e-07	0	0	8.04611e-07	0	0	1.34432e-06	0	7.61447e-07	3.87102e-07	8.54061e-07	0	0	5.42975e-07	0	0	0
Chlorosarcinales	2.91437e-07		7.95485e-07	4.31125e-08	3.04579e-07	0	0	0	5.15603e-07	0	1.53454e-06	6.30775e-07	1.86665e-06	7.17519e-07	6.00369e-07	1.06328e-06	1.02612e-06	0	0	0	0	0	0	0	0	4.31125e-07	0	0	0	0	0	0	1.52289e-06	0	0	0	0	0	0	0	0
Thoreales	2.77894e-07		0	1.47539e-07	8.19539e-07	5.04678e-07	4.40063e-07	0	0	0	0	0	0	0	0	0	0	0	0	0	0	0	0	1.04426e-06	0	4.31125e-07	0	5.36408e-07	0	0	5.37729e-07	2.79214e-06	3.80724e-07	3.87102e-07	2.84687e-07	1.05101e-07	0	1.62892e-06	0	1.32019e-06	0
CandidatusPeribacterales	4.38249e-07		1.74712e-07	0	2.62387e-07	4.07231e-07	3.40416e-06	3.40862e-07	0	1.40626e-06	0	0	0	0	0	0	0	0	0	0	0	0	0	0	0	0	0	0	0	0	5.37729e-07	0	0	7.74205e-07	0	0	0	1.62892e-06	3.37045e-06	1.32019e-06	5.52184e-06
Rhodochaetales	1.967e-07		2.88313e-07	1.55433e-07	1.52289e-07	3.7222e-07	0	0	0	0	2.55756e-07	6.30775e-07	9.33323e-07	0	0	1.06328e-06	0	0	0	0	1.55433e-06	0	0	0	0	0	0	0	0	0	0	0	7.61447e-07	0	0	9.45905e-07	0	5.42975e-07	0	0	0
Syndiniales	4.63631e-07		6.81725e-08	8.97331e-08	2.30986e-07	8.28139e-07	2.78215e-06	6.81725e-07	0	0	0	0	0	0	0	0	0	0	0	0	0	4.66206e-07	0	0	0	4.31125e-07	0	0	1.37047e-06	0	0	0	3.80724e-07	7.74205e-07	0	0	2.76958e-06	5.42975e-07	1.68522e-06	5.28075e-06	1.38046e-06
Hypotrichomonadida	2.73939e-07		8.88279e-07	4.31125e-08	0	0	0	0	0	0	0	4.41542e-06	3.26663e-06	0	1.20074e-06	0	0	0	0	0	0	0	0	0	0	4.31125e-07	0	0	0	0	0	0	0	0	0	0	0	0	0	0	0
Rotaliida	1.75737e-07		5.02264e-07	9.52427e-08	0	0	0	0	0	0	0	0	0	5.02264e-06	0	0	0	0	0	0	0	0	0	0	9.52427e-07	0	0	0	0	0	0	0	0	0	0	0	0	0	0	0	0
Porphyridiales	1.53144e-07		2.34165e-07	0	4.12125e-07	0	0	3.40862e-07	0	9.37508e-07	0	0	0	0	0	1.06328e-06	0	0	0	0	0	0	0	0	0	0	0	8.04611e-07	0	0	5.37729e-07	0	1.52289e-06	0	0	0	0	0	0	0	0
Dictyotales	1.21253e-07		3.5697e-07	0	0	7.11717e-08	0	3.40862e-07	0	0	0	0	0	3.22884e-06	0	0	0	0	0	0	0	0	0	0	0	0	0	2.68204e-07	0	0	0	0	0	0	2.84687e-07	0	0	0	0	0	0
Palmariales	1.51751e-07		5.15953e-07	0	0	0	0	0	0	4.68754e-07	1.02302e-06	0	1.86665e-06	0	1.80111e-06	0	0	0	0	0	0	0	0	0	0	0	0	0	0	0	0	0	0	0	0	0	0	0	0	0	0
Oxyrrhinales	3.51661e-07		1.53369e-07	4.66206e-08	0	7.63567e-07	2.30077e-06	0	0	0	0	0	9.33323e-07	0	6.00369e-07	0	0	0	0	0	0	4.66206e-07	0	0	0	0	0	0	0	0	0	0	0	0	2.84687e-07	0	2.76958e-06	0	0	0	6.9023e-06
Plocamiales	1.85514e-07		3.54655e-07	0	0	0	9.20307e-07	0	0	0	1.27878e-06	0	4.66661e-07	0	1.80111e-06	0	0	0	0	0	0	0	0	0	0	0	0	0	0	0	0	0	0	0	0	0	0	0	0	0	2.76092e-06
Lecanorales	2.73723e-07		6.81725e-08	0	7.61447e-08	1.73099e-06	4.40063e-07	6.81725e-07	0	0	0	0	0	0	0	0	0	0	0	0	0	0	0	0	0	0	0	0	0	0	0	0	3.80724e-07	0	0	0	6.92395e-06	0	0	1.32019e-06	0
Sticholonchida	2.70392e-07		1.06328e-07	3.44586e-08	8.37641e-07	8.99311e-07	0	0	0	0	0	0	0	0	0	1.06328e-06	0	0	3.44586e-07	0	0	0	0	0	0	0	0	0	0	0	0	4.18821e-06	0	0	2.84687e-07	0	2.76958e-06	5.42975e-07	0	0	0
Cercomonadida	1.22331e-07		2.85482e-07	0	1.52289e-07	1.35744e-07	0	0	0	4.68754e-07	2.55756e-07	0	4.66661e-07	0	6.00369e-07	1.06328e-06	0	0	0	0	0	0	0	0	0	0	0	0	0	0	0	0	7.61447e-07	0	0	0	0	5.42975e-07	0	0	0
Collodaria	9.77398e-08		2.94243e-07	0	7.61447e-08	0	0	0	0	0	1.27878e-06	0	0	0	6.00369e-07	1.06328e-06	0	0	0	0	0	0	0	0	0	0	0	0	0	0	0	0	3.80724e-07	0	0	0	0	0	0	0	0
Rhodellales	1.08746e-07		1.66365e-07	0	7.61447e-08	3.46198e-07	0	3.40862e-07	0	0	2.55756e-07	0	4.66661e-07	0	6.00369e-07	0	0	0	0	0	0	0	0	0	0	0	0	2.68204e-07	0	0	0	0	3.80724e-07	0	0	0	1.38479e-06	0	0	0	0
Dasycladales	1.797e-07		9.78173e-08	0	7.61447e-08	0	1.58364e-06	0	0	0	5.11512e-07	0	4.66661e-07	0	0	0	0	0	0	0	0	0	0	0	0	0	0	0	0	0	0	0	3.80724e-07	0	0	0	0	0	3.37045e-06	0	1.38046e-06
Diversisporales	6.23589e-08		1.12603e-07	3.44586e-08	1.29918e-07	0	0	0	0	0	7.67268e-07	0	0	3.5876e-07	0	0	0	0	3.44586e-07	0	0	0	0	0	0	0	0	0	0	0	2.68865e-07	0	3.80724e-07	0	0	0	0	0	0	0	0
Koralionastetales	7.54593e-08		0	9.52427e-08	3.22638e-07	0	0	0	0	0	0	0	0	0	0	0	0	0	0	0	0	0	0	0	9.52427e-07	0	0	0	0	0	1.61319e-06	0	0	0	0	0	0	0	0	0	0
Coccolithales	1.13695e-07		0	0	6.12201e-07	0	0	0	0	0	0	0	0	0	0	0	0	0	0	0	0	0	0	0	0	0	0	8.04611e-07	0	0	2.68865e-07	2.79214e-06	0	0	0	0	0	0	0	0	0
Himatismenida	5.1578e-08		1.48479e-07	0	5.37729e-08	0	0	0	0	0	7.67268e-07	0	0	7.17519e-07	0	0	0	0	0	0	0	0	0	0	0	0	0	0	0	0	2.68865e-07	0	0	0	0	0	0	0	0	0	0
Protosteliales	8.04567e-08		1.42204e-07	0	7.61447e-08	2.33191e-07	0	0	0	0	0	0	0	3.5876e-07	0	1.06328e-06	0	0	0	0	0	0	0	0	0	0	0	0	0	0	0	0	3.80724e-07	0	2.84687e-07	1.05101e-07	0	5.42975e-07	0	0	0
Monomastigales	1.89805e-07		0	3.44586e-08	3.56634e-07	0	1.44187e-06	0	0	0	0	0	0	0	0	0	0	0	3.44586e-07	0	0	0	0	0	0	0	0	0	0	0	0	1.39607e-06	0	3.87102e-07	0	0	0	0	1.68522e-06	2.64038e-06	0
Ascoseirales	9.76124e-08		0	0	6.63765e-07	0	0	0	0	0	0	0	0	0	0	0	0	0	0	0	0	0	0	0	0	0	0	0	0	0	0	1.39607e-06	7.61447e-07	1.16131e-06	0	0	0	0	0	0	0
Pyrocystales	7.35e-08		1.27837e-07	9.52427e-08	0	0	0	3.40862e-07	0	9.37508e-07	0	0	0	0	0	0	0	0	0	0	0	0	0	0	9.52427e-07	0	0	2.68204e-07	0	0	0	0	0	0	0	0	0	0	0	0	0
Prasiolales	5.62205e-08		1.9115e-07	0	0	0	0	0	0	0	5.11512e-07	0	1.39998e-06	0	0	0	0	0	0	0	0	0	0	0	0	0	0	0	0	0	0	0	0	0	0	0	0	0	0	0	0
Arcellinida	1.16535e-07		8.25421e-08	2.75604e-07	7.61447e-08	0	0	0	0	0	0	0	4.66661e-07	3.5876e-07	0	0	0	0	0	0	1.55433e-06	0	0	0	0	0	1.20171e-06	0	0	0	0	0	3.80724e-07	0	0	0	0	0	0	0	0
Arthoniales	7.17874e-08		0	4.31125e-08	7.61447e-08	4.07231e-07	0	0	0	0	0	0	0	0	0	0	0	0	0	0	0	0	0	0	0	4.31125e-07	0	0	0	0	0	0	3.80724e-07	0	0	0	0	1.62892e-06	0	0	0
Lagenidiales	6.6612e-08		1.9966e-07	0	0	0	0	0	0	0	0	0	9.33323e-07	0	0	1.06328e-06	0	0	0	0	0	0	0	0	0	0	0	2.68204e-07	0	0	0	0	0	0	0	0	0	0	0	0	0
Thaumatomonadida	4.73803e-08		1.40208e-07	2.08853e-08	0	0	0	0	0	4.68754e-07	0	0	9.33323e-07	0	0	0	0	0	0	0	0	0	0	2.08853e-07	0	0	0	0	0	0	0	0	0	0	0	0	0	0	0	0	0
Spumellaria	1.02086e-07		1.7857e-07	0	0	0	5.61741e-07	0	0	0	2.55756e-07	0	4.66661e-07	0	0	1.06328e-06	0	0	0	0	0	0	0	0	0	0	0	0	0	0	0	0	0	0	0	0	0	0	1.68522e-06	0	0
Armophorida	3.74487e-08		4.66661e-08	0	1.61319e-07	0	0	0	0	0	0	0	4.66661e-07	0	0	0	0	0	0	0	0	0	0	0	0	0	0	0	0	0	8.06594e-07	0	0	0	0	0	0	0	0	0	0
Chaetopeltidales	7.62332e-08		3.5876e-08	1.55433e-07	1.35768e-07	0	0	0	0	0	0	0	0	3.5876e-07	0	0	0	0	0	0	1.55433e-06	0	0	0	0	0	0	0	0	2.91739e-07	0	0	0	3.87102e-07	0	0	0	0	0	0	0
Vestibuliferida	4.12967e-08		0	0	5.83477e-08	2.78087e-07	0	0	0	0	0	0	0	0	0	0	0	0	0	0	0	0	0	0	0	0	0	0	0	2.91739e-07	0	0	0	0	5.69374e-07	0	0	5.42975e-07	0	0	0
Pinguiochrysidales	2.89919e-08		7.17519e-08	0	0	0	0	0	0	0	0	0	0	7.17519e-07	0	0	0	0	0	0	0	0	0	0	0	0	0	2.68204e-07	0	0	0	0	0	0	0	0	0	0	0	0	0
Thalassiophysales	4.38087e-08		0	9.52427e-08	5.37729e-08	0	0	0	0	0	0	0	0	0	0	0	0	0	0	0	0	0	0	0	9.52427e-07	0	0	2.68204e-07	0	0	2.68865e-07	0	0	0	0	0	0	0	0	0	0
Palmophyllales	5.50103e-08		1.40414e-07	4.66206e-08	0	0	0	3.40862e-07	0	0	0	0	0	0	0	1.06328e-06	0	0	0	0	0	4.66206e-07	0	0	0	0	0	0	0	0	0	0	0	0	0	0	0	0	0	0	0
Hapalidiales	5.57736e-08		5.11512e-08	0	0	3.46198e-07	0	0	0	0	5.11512e-07	0	0	0	0	0	0	0	0	0	0	0	0	0	0	0	0	0	0	0	0	0	0	0	0	0	1.38479e-06	0	0	0	0
Oltmansiellopsidales	2.91553e-08		7.22417e-08	0	5.37729e-08	0	0	0	0	0	2.55756e-07	0	4.66661e-07	0	0	0	0	0	0	0	0	0	0	0	0	0	0	0	0	0	2.68865e-07	0	0	0	0	0	0	0	0	0	0
Urostylida	9.5847e-08		4.66661e-08	0	5.58428e-07	0	0	0	0	0	0	0	4.66661e-07	0	0	0	0	0	0	0	0	0	0	0	0	0	0	0	0	0	0	2.79214e-06	0	0	0	0	0	0	0	0	0
Bicosoecida	7.30401e-08		2.05224e-07	4.31125e-08	0	0	0	0	0	0	0	0	0	0	0	0	2.05224e-06	0	0	0	0	0	0	0	0	4.31125e-07	0	0	0	0	0	0	0	0	0	0	0	0	0	0	0
Pertusariales	5.18979e-08		0	1.55433e-07	0	5.25503e-08	0	0	0	0	0	0	0	0	0	0	0	0	0	0	1.55433e-06	0	0	0	0	0	0	0	0	0	0	0	0	0	0	2.10201e-07	0	0	0	0	0
Ralfsiales	6.07048e-08		0	2.06396e-07	0	0	0	0	0	0	0	0	0	0	0	0	0	0	0	0	0	0	0	0	0	8.6225e-07	1.20171e-06	0	0	0	0	0	0	0	0	0	0	0	0	0	0
Pythiales	9.5528e-08		0	0	0	4.81941e-07	4.40063e-07	0	0	0	0	0	0	0	0	0	0	0	0	0	0	0	0	0	0	0	0	0	0	0	0	0	0	0	0	0	1.38479e-06	5.42975e-07	0	1.32019e-06	0
Trentepohliales	7.30005e-08		0	0	2.79214e-07	2.71487e-07	0	0	0	0	0	0	0	0	0	0	0	0	0	0	0	0	0	0	0	0	0	0	0	0	0	1.39607e-06	0	0	0	0	0	1.08595e-06	0	0	0
Acrasida	5.26159e-08		4.68754e-08	0	0	0	4.40063e-07	0	0	4.68754e-07	0	0	0	0	0	0	0	0	0	0	0	0	0	0	0	0	0	0	0	0	0	0	0	0	0	0	0	0	0	1.32019e-06	0
Exobasidiales	1.50445e-08		5.11512e-08	0	0	0	0	0	0	0	5.11512e-07	0	0	0	0	0	0	0	0	0	0	0	0	0	0	0	0	0	0	0	0	0	0	0	0	0	0	0	0	0	0
Pseudoamphisiellida	2.12476e-08		7.22417e-08	0	0	0	0	0	0	0	2.55756e-07	0	4.66661e-07	0	0	0	0	0	0	0	0	0	0	0	0	0	0	0	0	0	0	0	0	0	0	0	0	0	0	0	0
Chaetophorales	3.22775e-08		1.09744e-07	0	0	0	0	0	0	0	0	6.30775e-07	4.66661e-07	0	0	0	0	0	0	0	0	0	0	0	0	0	0	0	0	0	0	0	0	0	0	0	0	0	0	0	0
Cryomonadida	5.62673e-08		3.5876e-08	1.55433e-07	0	0	0	0	0	0	0	0	0	3.5876e-07	0	0	0	0	0	0	1.55433e-06	0	0	0	0	0	0	0	0	0	0	0	0	0	0	0	0	0	0	0	0
Cymatosirales	2.2815e-08		0	7.75712e-08	0	0	0	0	0	0	0	0	0	0	0	0	0	0	3.44586e-07	0	0	0	0	0	0	4.31125e-07	0	0	0	0	0	0	0	0	0	0	0	0	0	0	0
Noctilucales	3.92103e-08		0	9.52427e-08	7.61447e-08	0	0	0	0	0	0	0	0	0	0	0	0	0	0	0	0	0	0	0	9.52427e-07	0	0	0	0	0	0	0	3.80724e-07	0	0	0	0	0	0	0	0
Endogenida	4.86369e-08		0	0	5.37729e-08	3.46198e-07	0	0	0	0	0	0	0	0	0	0	0	0	0	0	0	0	0	0	0	0	0	0	0	0	2.68865e-07	0	0	0	0	0	1.38479e-06	0	0	0	0
Triceratiales	2.71676e-08		0	0	7.61447e-08	1.35744e-07	0	0	0	0	0	0	0	0	0	0	0	0	0	0	0	0	0	0	0	0	0	0	0	0	0	0	3.80724e-07	0	0	0	0	5.42975e-07	0	0	0
Glaucocystales	1.91055e-08		0	0	1.29918e-07	0	0	0	0	0	0	0	0	0	0	0	0	0	0	0	0	0	0	0	0	0	0	0	0	0	2.68865e-07	0	3.80724e-07	0	0	0	0	0	0	0	0
Botrydiales	5.24462e-08		0	0	3.56634e-07	0	0	0	0	0	0	0	0	0	0	0	0	0	0	0	0	0	0	0	0	0	0	0	0	0	0	1.39607e-06	0	3.87102e-07	0	0	0	0	0	0	0
Sessilida	5.22586e-08		0	0	3.55358e-07	0	0	0	0	0	0	0	0	0	0	0	0	0	0	0	0	0	0	0	0	0	0	0	0	0	0	1.39607e-06	3.80724e-07	0	0	0	0	0	0	0	0
Zoopagales	7.88835e-09		0	0	0	0	0	0	0	0	0	0	0	0	0	0	0	0	0	0	0	0	0	0	0	0	0	2.68204e-07	0	0	0	0	0	0	0	0	0	0	0	0	0
Geminibasidiales	7.52223e-09		2.55756e-08	0	0	0	0	0	0	0	2.55756e-07	0	0	0	0	0	0	0	0	0	0	0	0	0	0	0	0	0	0	0	0	0	0	0	0	0	0	0	0	0	0
Ignatiales	1.37253e-08		4.66661e-08	0	0	0	0	0	0	0	0	0	4.66661e-07	0	0	0	0	0	0	0	0	0	0	0	0	0	0	0	0	0	0	0	0	0	0	0	0	0	0	0	0
Kriegeriales	1.37253e-08		4.66661e-08	0	0	0	0	0	0	0	0	0	4.66661e-07	0	0	0	0	0	0	0	0	0	0	0	0	0	0	0	0	0	0	0	0	0	0	0	0	0	0	0	0
Asellariales	1.05518e-08		3.5876e-08	0	0	0	0	0	0	0	0	0	0	3.5876e-07	0	0	0	0	0	0	0	0	0	0	0	0	0	0	0	0	0	0	0	0	0	0	0	0	0	0	0
Caliciales	1.05518e-08		3.5876e-08	0	0	0	0	0	0	0	0	0	0	3.5876e-07	0	0	0	0	0	0	0	0	0	0	0	0	0	0	0	0	0	0	0	0	0	0	0	0	0	0	0
Vampyrellida	3.018e-08		1.02612e-07	0	0	0	0	0	0	0	0	0	0	0	0	0	1.02612e-06	0	0	0	0	0	0	0	0	0	0	0	0	0	0	0	0	0	0	0	0	0	0	0	0
Apostomatida	1.01349e-08		0	3.44586e-08	0	0	0	0	0	0	0	0	0	0	0	0	0	0	3.44586e-07	0	0	0	0	0	0	0	0	0	0	0	0	0	0	0	0	0	0	0	0	0	0
Erythropeltidales	1.01349e-08		0	3.44586e-08	0	0	0	0	0	0	0	0	0	0	0	0	0	0	3.44586e-07	0	0	0	0	0	0	0	0	0	0	0	0	0	0	0	0	0	0	0	0	0	0
Nassellaria	2.80126e-08		0	9.52427e-08	0	0	0	0	0	0	0	0	0	0	0	0	0	0	0	0	0	0	0	0	9.52427e-07	0	0	0	0	0	0	0	0	0	0	0	0	0	0	0	0
Ostropales	2.80126e-08		0	9.52427e-08	0	0	0	0	0	0	0	0	0	0	0	0	0	0	0	0	0	0	0	0	9.52427e-07	0	0	0	0	0	0	0	0	0	0	0	0	0	0	0	0
Rigifilida	2.80126e-08		0	9.52427e-08	0	0	0	0	0	0	0	0	0	0	0	0	0	0	0	0	0	0	0	0	9.52427e-07	0	0	0	0	0	0	0	0	0	0	0	0	0	0	0	0
Dixoniellales	8.37315e-09		0	0	0	7.11717e-08	0	0	0	0	0	0	0	0	0	0	0	0	0	0	0	0	0	0	0	0	0	0	0	0	0	0	0	0	2.84687e-07	0	0	0	0	0	0
Pedinellales	8.37315e-09		0	0	0	7.11717e-08	0	0	0	0	0	0	0	0	0	0	0	0	0	0	0	0	0	0	0	0	0	0	0	0	0	0	0	0	2.84687e-07	0	0	0	0	0	0
Corethrales	1.59698e-08		0	0	0	1.35744e-07	0	0	0	0	0	0	0	0	0	0	0	0	0	0	0	0	0	0	0	0	0	0	0	0	0	0	0	0	0	0	0	5.42975e-07	0	0	0
Dinophysiales	1.59698e-08		0	0	0	1.35744e-07	0	0	0	0	0	0	0	0	0	0	0	0	0	0	0	0	0	0	0	0	0	0	0	0	0	0	0	0	0	0	0	5.42975e-07	0	0	0
Oedogoniales	8.58054e-09		0	0	5.83477e-08	0	0	0	0	0	0	0	0	0	0	0	0	0	0	0	0	0	0	0	0	0	0	0	0	2.91739e-07	0	0	0	0	0	0	0	0	0	0	0
Thalassionemales	7.90778e-09		0	0	5.37729e-08	0	0	0	0	0	0	0	0	0	0	0	0	0	0	0	0	0	0	0	0	0	0	0	0	0	2.68865e-07	0	0	0	0	0	0	0	0	0	0
Tribonematales	7.90778e-09		0	0	5.37729e-08	0	0	0	0	0	0	0	0	0	0	0	0	0	0	0	0	0	0	0	0	0	0	0	0	0	2.68865e-07	0	0	0	0	0	0	0	0	0	0
Glaucosphaerales	4.10609e-08		0	0	2.79214e-07	0	0	0	0	0	0	0	0	0	0	0	0	0	0	0	0	0	0	0	0	0	0	0	0	0	0	1.39607e-06	0	0	0	0	0	0	0	0	0
Exogenida	1.11978e-08		0	0	7.61447e-08	0	0	0	0	0	0	0	0	0	0	0	0	0	0	0	0	0	0	0	0	0	0	0	0	0	0	0	3.80724e-07	0	0	0	0	0	0	0	0
Liceales	1.11978e-08		0	0	7.61447e-08	0	0	0	0	0	0	0	0	0	0	0	0	0	0	0	0	0	0	0	0	0	0	0	0	0	0	0	3.80724e-07	0	0	0	0	0	0	0	0
Rhabdonematales	1.11978e-08		0	0	7.61447e-08	0	0	0	0	0	0	0	0	0	0	0	0	0	0	0	0	0	0	0	0	0	0	0	0	0	0	0	3.80724e-07	0	0	0	0	0	0	0	0
Cocconeidales	1.13854e-08		0	0	7.74205e-08	0	0	0	0	0	0	0	0	0	0	0	0	0	0	0	0	0	0	0	0	0	0	0	0	0	0	0	0	3.87102e-07	0	0	0	0	0	0	0
Sphacelariales	3.88291e-08		0	0	0	0	4.40063e-07	0	0	0	0	0	0	0	0	0	0	0	0	0	0	0	0	0	0	0	0	0	0	0	0	0	0	0	0	0	0	0	0	1.32019e-06	0
	(…)		(…)	(…)	(…)	(…)	(…)	(…)	(…)	(…)	(…)	(…)	(…)	(…)	(…)	(…)	(…)	(…)	(…)	(…)	(…)	(…)	(…)	(…)	(…)	(…)	(…)	(…)	(…)	(…)	(…)	(…)	(…)	(…)	(…)	(…)	(…)	(…)	(…)	(…)	(…)

## Sheet: Table S9
Table S9: SIMPER results
SIMPER analysis results showing the contribution of each order to the Bray-Curtis dissimilarity between selected fish populations. NEAC: Northeast atlantic cod, NCC: Norwegian coastal cod, NSP: Northern silvery pout
Avg. contribution	Contribution to dissimilarity between populations
SD	Standard deviation
Ratio	Ratio between Average contribution and SD (High ratio = High, consistent contribution)
Avg. group A	Average abundance in group A
Avg. group B	Average abundance in group A
Cum Sum	Cumulative sum of explained variation in tissues.
p	p-value
NCC vs. NEAC									NCC vs. NSP
Order	Avg. contribution	SD	Ratio	Avg. group A	Avg. group B	Cum Sum	p		Order	Avg. contribution	SD	Ratio	Avg. group A	Avg. group B	Cum Sum	p
Vibrionales	0.294267	0.100802	2.91925	99883.1	449116	0.43915	0.001		Vibrionales	0.37407	0.0869794	4.30067	449116	5174.64	0.444337	0.001
Bacteroidales	0.102788	0.0451669	2.27573	126941	5446.64	0.592545	0.001		Brachyspirales	0.0792407	0.0092551	8.56185	207.21	94249	0.538463	0.001
Clostridiales	0.0457203	0.02362	1.93566	69210.3	20617.8	0.660776	0.037		Clostridiales	0.0552392	0.0223413	2.47251	20617.8	83921.6	0.604078	0.049
Above order	0.0392725	0.0141007	2.78514	69688.5	23123.9	0.719384	0.001		Above order	0.0533712	0.00991255	5.3842	23123.9	86464.1	0.667475	0.001
Brevinematales	0.0371207	0.0412966	0.89888	44085	30.6566	0.774781	0.003		Brevinematales	0.0355244	0.0294426	1.20657	30.6566	42190.5	0.709672	0.153
Fusobacteriales	0.0163924	0.0320826	0.510943	9618.73	20555.9	0.799245	0.349		Deferribacterales	0.0239712	0.0195506	1.22611	78.749	28527.5	0.738146	0.004
Alteromonadales	0.0149318	0.0132021	1.13102	15466.2	25745	0.821528	0.53		Alteromonadales	0.0193947	0.0150701	1.28697	25745	2727.66	0.761184	0.158
Bacillales	0.0103143	0.00514303	2.00549	15665.2	3545.25	0.836921	0.01		Bacillales	0.0192007	0.00401753	4.77923	3545.25	26332.4	0.783992	0.001
Flavobacteriales	0.00951592	0.00313167	3.0386	12868.8	1575.39	0.851122	0.001		Fusobacteriales	0.0166213	0.031837	0.522075	20555.9	11497.3	0.803735	0.226
Oceanospirillales	0.00723828	0.0199762	0.362346	1844.81	9249.91	0.861924	0.662		Desulfovibrionales	0.00825696	0.00479941	1.72041	318.088	10117.3	0.813543	0.035
Deferribacterales	0.00606816	0.00616595	0.98414	7272.22	78.749	0.87098	0.645		Oceanospirillales	0.00763861	0.019865	0.384526	9249.91	2598.06	0.822617	0.369
Brachyspirales	0.00598712	0.00578248	1.03539	7283.33	207.21	0.879915	0.941		Bacteroidales	0.00743682	0.00844205	0.880925	5446.64	6646.86	0.831451	0.998
Desulfovibrionales	0.00550207	0.0062155	0.885217	6843.51	318.088	0.888126	0.106		Lactobacillales	0.00655713	0.0020117	3.2595	1563.72	9345.63	0.839239	0.001
Cytophagales	0.00448952	0.00138586	3.23952	5840.81	512.714	0.894825	0.001		Rhizobiales	0.00633863	0.000968229	6.54663	809.045	8331.65	0.846769	0.001
Verrucomicrobiales	0.00442538	0.00674768	0.655838	5329.89	77.9049	0.90143	0.001		Spirochaetales	0.00612576	0.000838998	7.30128	343.093	7613.06	0.854045	0.001
Lactobacillales	0.00429798	0.00210376	2.043	6662.02	1563.72	0.907844	0.003		Flavobacteriales	0.00471698	0.0016001	2.94792	1575.39	7173.44	0.859648	0.668
Erysipelotrichales	0.00341729	0.00235137	1.45332	4719.78	664.184	0.912944	0.001		Campylobacterales	0.00434236	0.00132104	3.28707	497.014	5650.47	0.864806	0.104
Campylobacterales	0.0032497	0.00407556	0.797364	4342.42	497.014	0.917793	0.012		Burkholderiales	0.00399538	0.00119652	3.33917	1190.97	5932.62	0.869552	0.001
Sphingobacteriales	0.00322829	0.00116885	2.76193	4162.07	330.788	0.922611	0.001		Streptomycetales	0.00347101	0.000516793	6.71644	207.732	4327.07	0.873675	0.001
Marinilabiliales	0.00312808	0.00129059	2.42377	4020.13	326.338	0.927279	0.001		Corynebacteriales	0.00329426	0.000311216	10.5851	245.354	4154.94	0.877588	0.001
Enterobacterales	0.00255171	0.00145189	1.75752	4194.46	7079.44	0.931087	0.995		Pseudomonadales	0.00315393	0.000351625	8.96958	1962.35	4893.96	0.881335	0.007
Spirochaetales	0.00206903	0.00116457	1.77665	2782.42	343.093	0.934175	0.39		Desulfobacterales	0.00304227	0.000933094	3.26041	326.938	3937.46	0.884948	0.001
Rhizobiales	0.00165346	0.000909316	1.81836	2683.31	809.045	0.936643	0.746		Viruses	0.00297928	0.000888589	3.35282	1109.46	4645.22	0.888487	0.014
Rhodospirillales	0.0015872	0.0017547	0.904544	2263.55	438.167	0.939011	0.002		Rhodobacterales	0.00278788	0.000965413	2.88776	946.354	4203.57	0.891799	0.001
Burkholderiales	0.00152165	0.0006903	2.20434	2573.98	1190.97	0.941282	0.978		Tissierellales	0.00249974	0.000754832	3.31164	641.252	3607.9	0.894768	0.001
Desulfobacterales	0.0013883	0.000671302	2.06808	1968.9	326.938	0.943354	0.048		Micromonosporales	0.00243069	8.81209e-05	27.5835	48.8348	2933.54	0.897655	0.001
Tissierellales	0.00136759	0.000692324	1.97536	2145.29	641.252	0.945395	0.026		Selenomonadales	0.00236559	0.000422034	5.60521	321.457	3128.91	0.900465	0.001
Chitinophagales	0.00134407	0.000460161	2.92087	1744.48	149.36	0.947401	0.001		Desulfuromonadales	0.00225099	0.00100762	2.23396	148.198	2819.64	0.903139	0.001
Mycoplasmatales	0.00132382	0.00126435	1.04703	1765.26	1375.91	0.949376	1		Enterobacterales	0.00217078	0.00131114	1.65564	7079.44	4504.48	0.905718	0.976
Pseudomonadales	0.00125212	0.00157116	0.796942	2054.79	1962.35	0.951245	0.921		Cytophagales	0.00206556	0.000678699	3.04341	512.714	2964.09	0.908171	0.74
Viruses	0.00121973	0.00156742	0.778179	1614.71	1109.46	0.953065	0.689		Micrococcales	0.00204756	0.000207658	9.86028	230.955	2660.98	0.910603	0.001
Rhodobacterales	0.00120394	0.000731066	1.64683	1817.46	946.354	0.954862	0.45		Thermoanaerobacterales	0.0019812	0.000285595	6.93707	241.545	2592.8	0.912957	0.001
Selenomonadales	0.00115681	0.000514846	2.24691	1676.89	321.457	0.956588	0.017		Rhodospirillales	0.0019162	0.000511085	3.74927	438.167	2712.28	0.915233	0.095
Thermoanaerobacterales	0.000880353	0.00042479	2.07244	1265.33	241.545	0.957902	0.047		Rickettsiales	0.00180478	0.000404924	4.4571	336.728	2478.62	0.917377	0.001
Micrococcales	0.000866323	0.000395172	2.19227	1253.33	230.955	0.959195	0.047		Erysipelotrichales	0.00152729	0.000658641	2.31885	664.184	2476.75	0.919191	0.738
Desulfuromonadales	0.000851643	0.000442409	1.92501	1154.36	148.198	0.960466	0.353		Synergistales	0.00143891	0.000233282	6.16814	166.014	1873.7	0.9209	0.001
Acidithiobacillales	0.000851493	0.00243871	0.349156	64.7707	989.936	0.961736	0.321		Halanaerobiales	0.00130431	0.000239634	5.44292	182.342	1730.28	0.922449	0.001
Corynebacteriales	0.000731154	0.00034662	2.10938	1104.76	245.354	0.962828	0.893		Myxococcales	0.00124774	0.000156661	7.96462	109.42	1590.22	0.923932	0.001
Planctomycetales	0.000639565	0.000322539	1.98291	835.347	443.553	0.963782	0.007		Neocallimastigales	0.00122566	0.000387936	3.15943	36.7872	1491.38	0.925388	0.001
Synergistales	0.000582887	0.000352341	1.65433	826.404	166.014	0.964652	0.294		Hypocreales	0.00118793	8.90509e-05	13.3399	74.6761	1484.5	0.926799	0.001
Acidaminococcales	0.000565015	0.000398074	1.41937	759.223	107.442	0.965495	0.002		Chlamydiales	0.00108867	0.000233954	4.65337	53.2301	1345.25	0.928092	0.001
Myxococcales	0.000537816	0.000243439	2.20924	744.958	109.42	0.966298	0.036		Synechococcales	0.00108829	0.000120051	9.06523	194.257	1485.83	0.929384	0.001
Halanaerobiales	0.000518481	0.000295956	1.75188	753.364	182.342	0.967072	0.284		Sphingomonadales	0.0010416	0.000248462	4.1922	243.097	1479.25	0.930622	0.001
Veillonellales	0.000497154	0.000236791	2.09955	738.822	168.203	0.967813	0.021		Sphingobacteriales	0.00103563	0.000298599	3.46831	330.788	1498.81	0.931852	0.934
Sphingomonadales	0.00049139	0.000252724	1.94437	781.581	243.097	0.968547	0.043		Chromatiales	0.00101956	0.000377108	2.70362	402.44	1588.59	0.933063	0.014
Coriobacteriales	0.000481443	0.000184587	2.60822	663.659	93.2267	0.969265	0.001		Eurotiales	0.00101751	4.85334e-05	20.9652	44.3944	1251.96	0.934272	0.001
Thiotrichales	0.000479043	0.000277576	1.72581	953.046	433.184	0.96998	0.975		Trichomonadida	0.00101308	0.000250828	4.03895	31.597	1233.91	0.935475	0.001
Streptomycetales	0.000475523	0.000206086	2.3074	766.4	207.732	0.97069	0.992		Pseudonocardiales	0.00100471	8.35851e-05	12.0202	83.9805	1276.36	0.936668	0.001
Cellvibrionales	0.000427981	0.000478872	0.893727	544.649	467.08	0.971329	0.861		Mucorales	0.000980348	0.000136527	7.18062	86.6985	1250.16	0.937833	0.001
Fibrobacterales	0.000423932	0.000215568	1.96658	544.888	41.7711	0.971961	0.001		Veillonellales	0.000974452	0.000207496	4.69624	168.203	1324.67	0.93899	0.001
Nostocales	0.000421346	0.000251923	1.67252	642.962	162.797	0.97259	0.009		Aquificales	0.000942461	0.000275915	3.41577	62.734	1181.23	0.94011	0.001
Synechococcales	0.000421088	0.000226209	1.8615	689.529	194.257	0.973218	0.269		Acidithiobacillales	0.00090215	0.0024277	0.371607	989.936	147.182	0.941182	0.076
Neisseriales	0.000420417	0.000234577	1.79223	692.503	216.239	0.973846	0.044		Syntrophobacterales	0.000890274	0.000245158	3.63142	43.6509	1100.22	0.942239	0.001
Aquificales	0.000397608	0.000265579	1.49714	526.134	62.734	0.974439	0.192		Mycoplasmatales	0.000883831	0.0012092	0.730923	1375.91	943.406	0.943289	0.981
Trichomonadida	0.00033788	0.000253922	1.33064	428.841	31.597	0.974943	0.502		Nitrospirales	0.000870097	0.000268738	3.23771	43.471	1076.09	0.944322	0.001
Chromatiales	0.000336924	0.000214025	1.57423	612.582	402.44	0.975446	1		Thiotrichales	0.000866625	0.000265456	3.26466	433.184	1461.68	0.945352	0.087
Nitrospirales	0.00033556	0.000193307	1.7359	440.51	43.471	0.975947	0.288		Planctomycetales	0.000857096	0.000275248	3.1139	443.553	1242.26	0.94637	0.007
Legionellales	0.000332848	0.000236732	1.40601	590.621	227.761	0.976444	0.01		Saccharomycetales	0.000823942	6.89636e-05	11.9475	95.584	1073.43	0.947349	0.001
Syntrophobacterales	0.000330256	0.000177816	1.85729	433.943	43.6509	0.976937	0.324		Eucoccidiorida	0.000801729	0.000534713	1.49936	56.9172	1008.4	0.948301	0.002
Acholeplasmatales	0.000312664	0.00015107	2.06967	458.987	87.9225	0.977403	0.209		Neisseriales	0.000760592	0.000200182	3.7995	216.239	1118.9	0.949204	0.001
Nitrosomonadales	0.00030787	0.000177129	1.73811	560.403	243.541	0.977863	0.804		Kinetoplastida	0.000759603	6.37065e-05	11.9235	46.6503	948.136	0.950107	0.001
Actinomycetales	0.000300761	0.000160737	1.87113	434.001	81.2814	0.978311	0.02		Nostocales	0.000751341	0.000163547	4.59403	162.797	1054.48	0.950999	0.001
Xanthomonadales	0.00030008	0.000198578	1.51114	662.876	339.744	0.978759	0.135		Peronosporales	0.000730587	6.89602e-05	10.5943	47.2877	914.338	0.951867	0.001
Bdellovibrionales	0.000297582	0.000160595	1.853	398.224	45.8521	0.979203	0.007		Agaricales	0.000720244	5.64976e-05	12.7482	51.7947	906.57	0.952723	0.001
Propionibacteriales	0.000295837	0.000148326	1.9945	409.463	59.3002	0.979645	0.017		Methanosarcinales	0.000700986	0.000175759	3.98835	83.1557	915.077	0.953555	0.001
Neocallimastigales	0.000282954	0.000226895	1.24707	372	36.7872	0.980067	0.732		Oscillatoriales	0.000682236	7.84871e-05	8.69233	82.5462	892.214	0.954366	0.001
Thermotogales	0.000280293	0.000175225	1.59962	398.123	93.5624	0.980485	0.114		Marinilabiliales	0.000679501	0.000219431	3.09665	326.338	848.259	0.955173	0.99
Oscillatoriales	0.000269516	0.000119692	2.25175	402.144	82.5462	0.980888	0.208		Anaerolineales	0.000665574	8.38417e-05	7.93846	38.46	828.353	0.955963	0.001
Saprospirales	0.000265111	9.26578e-05	2.86118	370.428	55.798	0.981283	0.001		Nitrosomonadales	0.00063207	0.000244627	2.58381	243.541	993.673	0.956714	0.002
Chlorobiales	0.000263391	0.00011053	2.38297	381.242	69.5685	0.981676	0.006		Chaetothyriales	0.000629292	6.94916e-05	9.05565	22.0477	768.882	0.957462	0.001
Methanosarcinales	0.000257471	0.000124295	2.07146	383.783	83.1557	0.982061	0.345		Propionibacteriales	0.000626912	5.44871e-05	11.5057	59.3002	803.31	0.958206	0.001
Rickettsiales	0.000252899	0.00015285	1.65455	483.512	336.728	0.982438	0.946		Actinomycetales	0.000622246	0.000115255	5.39888	81.2814	819.754	0.958946	0.001
Chlamydiales	0.000248864	6.79726e-05	3.66124	348.579	53.2301	0.982809	0.853		Acidaminococcales	0.000611333	0.000180856	3.38023	107.442	832.964	0.959672	0.035
Aeromonadales	0.000247688	0.000243373	1.01773	708.177	684.18	0.983179	0.999		Xanthomonadales	0.000605539	0.00014382	4.2104	339.744	1058.39	0.960391	0.001
Methanobacteriales	0.000244497	0.000115584	2.11531	345.722	77.5663	0.983544	0.01		Cellvibrionales	0.000603134	0.000357553	1.68684	467.08	805.828	0.961107	0.273
Acidobacteriales	0.000241567	0.000109828	2.1995	317.911	31.2229	0.983904	0.011		Thermotogales	0.000599373	0.000129388	4.63235	93.5624	804.889	0.961819	0.001
Anaerolineales	0.000235609	9.78283e-05	2.40839	316.139	38.46	0.984256	0.276		Frankiales	0.000597703	7.78419e-05	7.67842	13.478	722.823	0.962529	0.001
Bifidobacteriales	0.000232615	8.23241e-05	2.8256	323.98	48.7597	0.984603	0.001		Streptosporangiales	0.000596427	3.95168e-05	15.093	52.4596	760.29	0.963238	0.001
Eggerthellales	0.000231373	9.69053e-05	2.38762	318.719	48.881	0.984948	0.001		Chitinophagales	0.000586001	0.000198275	2.95549	149.36	837.462	0.963934	0.796
Methylococcales	0.000228347	0.000117214	1.94812	390.23	213.858	0.985289	0.968		Coriobacteriales	0.000580525	0.000206695	2.8086	93.2267	782.186	0.964623	0.002
Pseudonocardiales	0.000227374	0.000101521	2.23967	353.45	83.9805	0.985629	0.898		Verrucomicrobiales	0.000565544	7.1757e-05	7.88137	77.9049	749.084	0.965295	0.793
Saccharomycetales	0.000205691	9.1918e-05	2.23777	336.854	95.584	0.985935	0.93		Pelagibacterales	0.000560443	9.35299e-05	5.99213	88.0892	753.216	0.965961	0.001
Pelagibacterales	0.000194479	0.000113073	1.71994	297.534	88.0892	0.986226	0.745		Bdellovibrionales	0.000551582	6.28701e-05	8.77336	45.8521	700.462	0.966616	0.001
Caulobacterales	0.000184899	0.000119155	1.55175	223.611	121.511	0.986502	0.011		Legionellales	0.000488381	0.000134103	3.64184	227.761	807.364	0.967196	0.002
CandidatusBrocadiales	0.000177374	9.99756e-05	1.77417	233.329	23.1171	0.986766	0.016		Acidobacteriales	0.000484978	5.55704e-05	8.72729	31.2229	606.789	0.967772	0.001
Chroococcales	0.000175284	0.00012939	1.35469	268.902	68.1887	0.987028	0.137		Chlorellales	0.000480396	4.61595e-05	10.4073	12.0262	582.154	0.968343	0.001
Orbales	0.000174631	0.000193584	0.902097	287.723	85.3818	0.987289	0.927		Chlorobiales	0.000468658	0.000165243	2.83616	69.5685	625.765	0.9689	0.001
Petrotogales	0.000173153	9.94455e-05	1.74118	229.529	85.2994	0.987547	0.086		Methanobacteriales	0.000456537	0.00012965	3.52132	77.5663	619.379	0.969442	0.001
Deinococcales	0.000172617	8.947e-05	1.92933	235.86	31.4499	0.987805	0.002		Dictyosteliida	0.000435895	3.82233e-05	11.4039	28.0258	545.339	0.96996	0.001
Opitutales	0.00016632	9.23345e-05	1.80128	218.423	21.102	0.988053	0.001		Polyporales	0.000425474	7.27257e-05	5.85039	29.8135	534.76	0.970465	0.002
Thermodesulfobacteriales	0.000163044	9.34684e-05	1.74438	207.156	14.9878	0.988296	0.265		Chlamydomonadales	0.000425458	5.32415e-05	7.99111	24.0221	528.95	0.970971	0.001
Streptosporangiales	0.000161669	9.626e-05	1.6795	241.579	52.4596	0.988537	0.862		Thermodesulfobacteriales	0.000423442	0.000122064	3.46902	14.9878	517.523	0.971474	0.001
Desulfurellales	0.000158256	9.44513e-05	1.67553	206.165	19.9147	0.988774	0.102		Aeromonadales	0.000403836	0.000212574	1.89974	684.18	1021.11	0.971953	0.938
Eurotiales	0.000156413	7.01842e-05	2.22861	229.349	44.3944	0.989007	0.958		Gonyaulacales	0.000393329	0.000115187	3.41471	0.163365	466.961	0.97242	0.001
Micromonosporales	0.000154563	8.23156e-05	1.87769	229.903	48.8348	0.989238	0.956		Chrysiogenales	0.000391839	0.000248291	1.57815	12.6692	477.698	0.972886	0.002
Balneolales	0.000154334	8.61565e-05	1.79132	198.122	14.9605	0.989468	0.001		Choanoflagellida	0.000389475	4.02909e-05	9.66658	49.1111	511.335	0.973348	0.001
Pasteurellales	0.000148923	0.000114819	1.29702	843.126	856.473	0.98969	1		Methylococcales	0.000373087	0.000163408	2.28316	213.858	626.005	0.973792	0.237
Bacteriovoracales	0.000146517	7.68289e-05	1.90705	204.17	32.6595	0.989909	0.001		Pleosporales	0.000372769	5.88696e-05	6.33211	16.2344	458.631	0.974234	0.001
Methanomicrobiales	0.000144393	6.58158e-05	2.1939	202.445	33.7164	0.990124	0.029		Onygenales	0.000370628	5.50208e-05	6.73614	17.2484	457.104	0.974675	0.001
Rhodocyclales	0.000136942	6.96629e-05	1.96578	228.934	85.9022	0.990329	0.017		Desulfurellales	0.000369137	9.93336e-05	3.71614	19.9147	458.002	0.975113	0.001
Gemmatimonadales	0.000133799	8.38024e-05	1.5966	171.836	13.1342	0.990528	0.001		Haemosporida	0.000354055	0.000115958	3.0533	53.0512	473.238	0.975534	0.001
Chrysiogenales	0.000129238	9.20288e-05	1.40432	164.586	12.6692	0.990721	0.56		CandidatusBrocadiales	0.000353429	7.08074e-05	4.99141	23.1171	442.562	0.975954	0.001
Ignavibacteriales	0.000125619	5.77312e-05	2.17594	160.485	11.4019	0.990909	0.004		Suessiales	0.000344388	9.9845e-05	3.44923	45.6588	454.374	0.976363	0.001
Hypocreales	0.000122404	7.02127e-05	1.74334	216.122	74.6761	0.991091	0.979		Eggerthellales	0.00033624	8.5528e-05	3.93134	48.881	447.926	0.976762	0.001
Puniceicoccales	0.000117725	6.15644e-05	1.91222	150.666	10.9989	0.991267	0.001		Bifidobacteriales	0.00033531	6.86386e-05	4.88516	48.7597	446.701	0.97716	0.001
Entomoplasmatales	0.000112137	8.31564e-05	1.3485	270.247	149.978	0.991434	1		Chroococcales	0.000333532	0.000106933	3.11908	68.1887	464.019	0.977557	0.002
Desulfurobacteriales	0.000104635	6.42893e-05	1.62757	136.911	14.3913	0.991591	0.171		Petrotogales	0.000329725	0.000101551	3.24688	85.2994	462.423	0.977948	0.001
Parachlamydiales	0.00010393	5.64358e-05	1.84156	155.139	33.2995	0.991746	0.028		Orbales	0.000321725	8.01169e-05	4.01569	85.3818	467.2	0.97833	0.044
Thermales	0.00010037	7.60415e-05	1.31994	141.893	26.2478	0.991895	0.006		Harpellales	0.000317036	2.66878e-05	11.8794	14.3201	390.574	0.978707	0.001
Kosmotogales	9.97413e-05	6.36273e-05	1.56759	137.209	20.4077	0.992044	0.033		Tremellales	0.000313138	3.34391e-05	9.36443	11.3442	382.971	0.979079	0.001
Agaricales	9.19893e-05	6.3315e-05	1.45288	145.349	51.7947	0.992182	0.993		Fibrobacterales	0.000312197	6.6826e-05	4.67178	41.7711	412.282	0.97945	0.154
Holosporales	8.43888e-05	7.62354e-05	1.10695	100.149	76.3402	0.992308	0.497		Methanomicrobiales	0.000309054	0.000101334	3.04984	33.7164	400.497	0.979817	0.001
Rhodothermales	8.21714e-05	7.24199e-05	1.13465	101.987	4.46689	0.99243	0.002		Glomerellales	0.000298708	1.47872e-05	20.2004	16.0366	370.539	0.980172	0.001
Kinetoplastida	8.05822e-05	4.81253e-05	1.67442	135.769	46.6503	0.99255	0.996		Caulobacterales	0.000291008	7.50333e-05	3.87839	121.511	382.515	0.980517	0.006
Dictyosteliida	8.0083e-05	4.26526e-05	1.87756	120.322	28.0258	0.99267	0.945		Pasteurellales	0.000285802	0.000172204	1.65967	856.473	1195.66	0.980857	0.954
Mucorales	7.98281e-05	4.07458e-05	1.95917	131.161	86.6985	0.992789	0.993		Acholeplasmatales	0.000282705	6.48506e-05	4.35932	87.9225	423.432	0.981193	0.41
Saprolegniales	7.88053e-05	4.75848e-05	1.6561	119.455	30.1285	0.992907	0.694		Deinococcales	0.000279057	3.2099e-05	8.69363	31.4499	362.63	0.981524	0.001
Thermoplasmatales	7.74422e-05	3.6536e-05	2.11961	108.159	16.5061	0.993022	0.07		Saprolegniales	0.000250532	3.86292e-05	6.48555	30.1285	327.456	0.981822	0.001
Tritrichomonadida	7.13571e-05	4.30159e-05	1.65885	96.3555	15.9656	0.993129	0.001		Desulfurobacteriales	0.000242953	8.15387e-05	2.97961	14.3913	302.725	0.98211	0.001
Haemosporida	6.96263e-05	4.1596e-05	1.67387	131.528	53.0512	0.993233	0.975		Boletales	0.000240853	3.44213e-05	6.9972	18.0276	303.869	0.982396	0.001
Thermococcales	6.77259e-05	3.75829e-05	1.80204	93.8423	13.7803	0.993334	0.173		Ignavibacteriales	0.000240445	3.62466e-05	6.63357	11.4019	296.758	0.982682	0.001
Suessiales	6.68207e-05	5.89526e-05	1.13346	77.6828	45.6588	0.993433	0.997		Helotiales	0.000239553	4.77487e-05	5.01695	13.2232	297.521	0.982967	0.001
Methanomassiliicoccales	6.67885e-05	3.04116e-05	2.19615	89.3619	11.404	0.993533	0.002		Rhodocyclales	0.000236241	7.67381e-05	3.07854	85.9022	366.27	0.983247	0.001
Solirubrobacterales	6.62706e-05	3.09809e-05	2.13908	92.3633	14.4069	0.993632	0.049		Entomoplasmatales	0.000235475	0.00010439	2.25572	149.978	429.437	0.983527	0.898
Elusimicrobiales	6.60535e-05	3.75834e-05	1.75752	84.7927	6.52892	0.993731	0.05		Ophiostomatales	0.000222221	2.38867e-05	9.30314	3.5574	267.286	0.983791	0.001
Methanococcales	6.59688e-05	3.48665e-05	1.89204	96.9914	22.1339	0.993829	0.046		Tilletiales	0.000220513	2.19728e-05	10.0357	8.95328	270.655	0.984053	0.002
Nitrosopumilales	6.36001e-05	6.23907e-05	1.01938	83.7377	9.79355	0.993924	0.001		Glomerales	0.000220229	4.31791e-05	5.10036	27.8483	289.213	0.984314	0.002
Peronosporales	6.22456e-05	4.79281e-05	1.29873	96.2854	47.2877	0.994017	0.989		Kosmotogales	0.000202557	2.69229e-05	7.52361	20.4077	260.8	0.984555	0.001
BacteroidetesOrderII.Incertaesedis	6.19462e-05	2.22919e-05	2.77887	80.654	7.13706	0.994109	0.005		Parachlamydiales	0.000202544	3.33399e-05	6.07512	33.2995	273.676	0.984796	0.001
Frankiales	6.1758e-05	2.29485e-05	2.69115	86.6439	13.478	0.994201	0.941		Opitutales	0.000202102	4.88723e-05	4.13531	21.102	260.954	0.985036	0.002
Eucoccidiorida	6.14875e-05	5.14453e-05	1.1952	82.0134	56.9172	0.994293	0.99		Sordariales	0.000193232	1.39027e-05	13.8989	12.7453	242.07	0.985265	0.002
Nevskiales	6.09352e-05	3.70264e-05	1.64572	98.2447	28.5257	0.994384	0.01		Gemmatimonadales	0.000191795	2.29539e-05	8.35564	13.1342	240.753	0.985493	0.002
Acidimicrobiales	6.05769e-05	3.31761e-05	1.82592	89.9667	19.0174	0.994475	0.021		Balneolales	0.000187614	2.85493e-05	6.57156	14.9605	237.618	0.985716	0.004
Harpellales	5.96041e-05	3.63642e-05	1.63909	83.8334	14.3201	0.994563	0.971		Cantharellales	0.000181916	4.73434e-05	3.84247	40.762	245.864	0.985932	0.001
Dehalococcoidales	5.84649e-05	3.37838e-05	1.73056	74.9952	5.60987	0.994651	0.003		Endomicrobiales	0.000181455	4.82998e-05	3.75685	5.28425	220.633	0.986147	0.001
Chlorellales	5.76348e-05	4.47069e-05	1.28917	79.5393	12.0262	0.994737	0.941		Holosporales	0.000180618	4.33928e-05	4.1624	76.3402	255.918	0.986362	0.003
Cardiobacteriales	5.49351e-05	3.31559e-05	1.65687	82.6633	19.2354	0.994819	0.004		Kiloniellales	0.000177892	1.85378e-05	9.59617	15.3653	226.485	0.986573	0.001
Desulfarculales	5.35212e-05	3.52197e-05	1.51964	72.4912	10.5132	0.994899	0.404		Bacteriovoracales	0.000176648	8.32109e-05	2.1229	32.6595	242.303	0.986783	0.006
Halobacteriales	5.20581e-05	3.46758e-05	1.50128	75.5602	17.6636	0.994976	0.315		Blastocladiales	0.000175012	5.92564e-05	2.95346	29.1231	233.436	0.986991	0.001
Ardenticatenales	5.06909e-05	3.91756e-05	1.29394	66.96	8.2636	0.995052	0.003		Thermoplasmatales	0.000172585	3.29908e-05	5.23132	16.5061	221.328	0.987196	0.001
Natranaerobiales	4.98788e-05	2.38862e-05	2.08818	72.7354	14.5998	0.995126	0.608		Mortierellales	0.000170436	2.94095e-05	5.79529	9.23677	211.508	0.987398	0.001
Silvanigrellales	4.98571e-05	4.42162e-05	1.12757	63.5926	5.62908	0.995201	0.004		Haloferacales	0.00017005	2.40533e-05	7.06972	11.48	213.293	0.9876	0.001
Haloferacales	4.98304e-05	2.38308e-05	2.09101	70.0641	11.48	0.995275	0.699		Natranaerobiales	0.000167293	2.73083e-05	6.12609	14.5998	213.141	0.987799	0.001
Glomerellales	4.9598e-05	3.98399e-05	1.24493	73.4122	16.0366	0.995349	0.98		Thermococcales	0.000166602	1.91149e-05	8.7158	13.7803	211.501	0.987997	0.001
Haloplasmatales	4.95057e-05	2.72815e-05	1.81463	80.0939	27.2966	0.995423	0.862		Elusimicrobiales	0.000151509	1.59404e-05	9.50471	6.52892	186.338	0.988177	0.001
Nautiliales	4.86872e-05	3.06912e-05	1.58636	65.8881	9.2877	0.995496	0.395		Capnodiales	0.000151014	2.69739e-05	5.59854	20.8258	200.047	0.988356	0.001
Lentisphaerales	4.86293e-05	1.97563e-05	2.46145	64.3943	6.68181	0.995568	0.002		Bangiales	0.000150428	8.80091e-06	17.0923	5.63262	184.158	0.988535	0.001
Polyporales	4.81013e-05	3.27301e-05	1.46963	77.6964	29.8135	0.99564	1		Hildenbrandiales	0.000150237	4.6333e-05	3.24256	0.142969	178.443	0.988714	0.001
Chloroflexales	4.78879e-05	2.65004e-05	1.80706	66.5495	10.2397	0.995712	0.009		Solirubrobacterales	0.000149212	3.47985e-05	4.2879	14.4069	191.49	0.988891	0.001
Nitrospinales	4.63719e-05	2.34291e-05	1.97925	63.3368	8.94103	0.995781	0.464		Phycisphaerales	0.000148295	1.22021e-05	12.1533	5.57275	181.568	0.989067	0.001
Chaetothyriales	4.59036e-05	2.80123e-05	1.63869	74.9255	22.0477	0.995849	0.977		Thalassiosirales	0.000140103	3.11876e-05	4.49227	25.4494	191.722	0.989233	0.433
Cantharellales	4.56862e-05	5.9969e-05	0.76183	43.1638	40.762	0.995917	0.984		Ustilaginales	0.000138852	1.11783e-05	12.4216	7.73438	172.522	0.989398	0.002
Rubrobacterales	4.53081e-05	3.33038e-05	1.36045	62.0282	9.82663	0.995985	0.006		Methanococcales	0.000138774	3.75904e-05	3.69174	22.1339	186.829	0.989563	0.001
Solibacterales	4.50594e-05	1.93824e-05	2.32476	57.7706	4.29475	0.996052	0.007		Thermales	0.000137581	2.89474e-05	4.7528	26.2478	189.527	0.989727	0.009
Chitinispirillales	4.39986e-05	3.32302e-05	1.32405	59.1007	7.75407	0.996118	0.165		Pucciniales	0.000134142	1.80155e-05	7.44594	16.7094	175.908	0.989886	0.001
Pleosporales	4.25868e-05	2.35691e-05	1.80689	64.4411	16.2344	0.996181	0.984		Nautiliales	0.000131928	4.93927e-05	2.67101	9.2877	165.858	0.990043	0.001
Onygenales	4.25403e-05	3.10048e-05	1.37205	67.6544	17.2484	0.996245	0.993		Halobacteriales	0.00013149	1.98132e-05	6.63648	17.6636	173.714	0.990199	0.001
Hymenostomatida	4.22712e-05	3.31408e-05	1.2755	60.8395	14.0062	0.996308	0.894		Saprospirales	0.000129851	5.03491e-05	2.57901	55.798	206.347	0.990353	0.775
Pleurocapsales	4.21009e-05	2.70524e-05	1.55627	68.5741	25.2517	0.996371	0.006		Mamiellales	0.000128466	1.8718e-05	6.86324	20.8456	173.307	0.990506	0.001
Phycisphaerales	4.18182e-05	2.76495e-05	1.51244	54.9209	5.57275	0.996433	0.603		Atheliales	0.000126111	3.58826e-05	3.51453	4.08438	153.751	0.990655	0.001
Chthoniobacterales	4.13995e-05	3.04385e-05	1.3601	53.3072	4.3199	0.996495	0.004		BacteroidetesOrderII.Incertaesedis	0.000121792	1.45718e-05	8.35804	7.13706	151.678	0.9908	0.001
Helotiales	4.12501e-05	2.0347e-05	2.02733	61.8582	13.2232	0.996557	0.941		Nitrospinales	0.000121745	6.58363e-05	1.84921	8.94103	153.426	0.990945	0.001
Calditrichales	4.0396e-05	1.74766e-05	2.31143	55.4473	7.70421	0.996617	0.063		Puniceicoccales	0.000117848	4.17282e-05	2.82418	10.9989	150.859	0.991085	0.033
Chlamydomonadales	3.83378e-05	2.13626e-05	1.79462	67.313	24.0221	0.996674	0.993		Desulfarculales	0.00011661	3.6546e-05	3.19078	10.5132	148.904	0.991223	0.001
Dictyoglomales	3.83066e-05	2.0477e-05	1.87071	53.9877	13.5677	0.996731	0.261		Haloplasmatales	0.000112712	3.66556e-05	3.0749	27.2966	161.062	0.991357	0.001
Archaeoglobales	3.77407e-05	1.9606e-05	1.92495	47.6505	2.93558	0.996788	0.417		Xylariales	0.000112297	2.00994e-05	5.58709	6.16095	139.434	0.991491	0.001
Endomicrobiales	3.72104e-05	2.81874e-05	1.32011	48.3522	5.28425	0.996843	0.833		Acidimicrobiales	0.000112122	2.01708e-05	5.55864	19.0174	152.082	0.991624	0.001
Holophagales	3.65693e-05	1.98866e-05	1.8389	50.6599	7.53565	0.996898	0.006		CandidatusAltiarchaeales	0.000107609	4.35329e-05	2.47191	3.63832	131.347	0.991752	0.001
Herpetosiphonales	3.49806e-05	1.85526e-05	1.88548	45.522	4.35983	0.99695	0.001		Magnaporthales	0.000106193	2.74247e-05	3.87217	4.66006	130.688	0.991878	0.001
Mesoaciditogales	3.44199e-05	2.67795e-05	1.28531	42.6932	1.99376	0.997001	0.211		Archaeoglobales	0.000105338	4.87399e-05	2.16124	2.93558	127.95	0.992003	0.001
Geodermatophilales	3.43458e-05	2.16756e-05	1.58454	57.4087	20.8982	0.997053	0.928		Gigartinales	0.000104938	2.36121e-05	4.44422	17.6879	142.226	0.992127	0.001
Philasterida	3.29586e-05	2.65413e-05	1.24178	42.285	3.44826	0.997102	0.001		Rhodothermales	0.000104682	3.54341e-05	2.95428	4.46689	128.702	0.992252	0.07
Chthonomonadales	3.28721e-05	2.41611e-05	1.36054	40.2637	1.25775	0.997151	0.002		Rhizophydiales	0.000104337	2.09803e-05	4.97309	7.33106	131.157	0.992376	0.001
Choanoflagellida	3.21786e-05	2.16637e-05	1.48537	70.6533	49.1111	0.997199	0.998		Geodermatophilales	0.000102203	2.6055e-05	3.92257	20.8982	142.191	0.992497	0.001
Caldilineales	3.14702e-05	1.31511e-05	2.39297	41.0225	3.67971	0.997246	0.001		Oligoflexales	9.97395e-05	3.3025e-05	3.02012	3.60013	121.97	0.992616	0.001
Capnodiales	3.12826e-05	1.70847e-05	1.83103	45.0435	20.8258	0.997292	0.951		Hymenostomatida	9.81647e-05	1.91655e-05	5.12195	14.0062	130.507	0.992732	0.004
Caldisericales	2.99856e-05	1.90367e-05	1.57514	42.0913	7.44263	0.997337	0.037		Chitinispirillales	9.73604e-05	1.25498e-05	7.75792	7.75407	123.3	0.992848	0.001
Thermoproteales	2.90755e-05	1.51166e-05	1.92341	38.0486	3.7706	0.997381	0.007		Nevskiales	9.71971e-05	3.68392e-05	2.63842	28.5257	143.878	0.992963	0.001
Thalassiosirales	2.87093e-05	2.34908e-05	1.22215	43.7125	25.4494	0.997423	1		Natrialbales	9.58703e-05	3.12724e-05	3.06565	19.4022	133.18	0.993077	0.001
Oligoflexales	2.86985e-05	1.51742e-05	1.89127	37.5599	3.60013	0.997466	0.581		Sporidiobolales	9.47191e-05	1.94405e-05	4.87226	10.8698	123.281	0.99319	0.001
Kiloniellales	2.85243e-05	1.86682e-05	1.52796	44.9999	15.3653	0.997509	0.941		Kineosporiales	9.32645e-05	4.50182e-06	20.7171	2.10496	112.79	0.993301	0.001
Peniculida	2.81957e-05	2.02222e-05	1.3943	42.0762	11.4747	0.997551	0.458		Calditrichales	9.10176e-05	3.23326e-05	2.81504	7.70421	115.723	0.993409	0.001
Bangiales	2.81854e-05	2.2911e-05	1.23021	38.7254	5.63262	0.997593	0.946		Cardiobacteriales	8.95277e-05	1.55451e-05	5.75922	19.2354	125.486	0.993515	0.001
CandidatusAltiarchaeales	2.81703e-05	1.08023e-05	2.6078	36.9824	3.63832	0.997635	0.771		Dehalococcoidales	8.92288e-05	8.4042e-06	10.6172	5.60987	111.505	0.993621	0.002
Mamiellales	2.76888e-05	1.80251e-05	1.53612	50.9287	20.8456	0.997676	0.993		Dictyoglomales	8.91393e-05	2.48171e-05	3.59185	13.5677	119.357	0.993727	0.001
Blastocladiales	2.7675e-05	4.8145e-05	0.574827	21.5915	29.1231	0.997718	0.993		Bacillariales	8.7927e-05	3.3094e-05	2.65688	8.15634	112.507	0.993831	0.082
Methylacidiphilales	2.74978e-05	1.65866e-05	1.65783	34.677	2.13404	0.997759	0.567		Methylacidiphilales	8.74913e-05	5.12215e-05	1.7081	2.13404	105.968	0.993935	0.001
Naviculales	2.70276e-05	2.21777e-05	1.21868	37.8575	18.9986	0.997799	1		Solibacterales	8.64333e-05	1.3728e-05	6.29615	4.29475	106.873	0.994038	0.001
Tremellales	2.69717e-05	1.47103e-05	1.83352	43.0959	11.3442	0.997839	0.996		Mesoaciditogales	8.40793e-05	2.04066e-05	4.12019	1.99376	101.778	0.994138	0.001
Desulfurococcales	2.68529e-05	1.48125e-05	1.81285	37.7005	6.43745	0.997879	0.145		Chloroflexales	8.40618e-05	1.96272e-05	4.28292	10.2397	110.003	0.994238	0.001
Hydrogenophilales	2.67709e-05	1.67841e-05	1.59502	39.8566	11.7657	0.997919	0.004		Methanomassiliicoccales	7.95506e-05	2.32021e-05	3.4286	11.404	105.813	0.994332	0.002
Kiritimatiellales	2.58813e-05	9.83061e-06	2.63273	35.619	4.96427	0.997958	0.386		Orbiliales	7.67911e-05	1.41306e-05	5.43438	4.0346	95.1693	0.994423	0.001
Eugregarinorida	2.57434e-05	6.22034e-05	0.413858	8.56112	28.8957	0.997996	0.705		Verrucariales	7.60178e-05	1.28688e-05	5.90716	1.31771	91.5346	0.994514	0.001
Sporadotrichida	2.52282e-05	1.52396e-05	1.65544	41.7911	14.625	0.998034	0.962		Kiritimatiellales	7.59514e-05	1.62741e-05	4.66701	4.96427	95.1024	0.994604	0.001
Orbiliales	2.45361e-05	2.20572e-05	1.11239	33.045	4.0346	0.998071	0.546		Perkinsida	7.5503e-05	1.35425e-05	5.57524	5.39907	95.005	0.994694	0.002
CandidatusNanopelagicales	2.39632e-05	1.99518e-05	1.20105	30.8268	2.77146	0.998106	0.328		Heterotrichida	7.5351e-05	1.37785e-05	5.46876	11.1364	100.562	0.994783	0.001
Sneathiellales	2.38959e-05	1.53537e-05	1.55636	31.6738	4.25398	0.998142	0.138		Cystofilobasidiales	7.31732e-05	1.0778e-05	6.78911	1.1307	87.9716	0.99487	0.001
Bacillariales	2.3583e-05	1.95992e-05	1.20326	34.34	8.15634	0.998177	1		Tritrichomonadida	7.24346e-05	2.33834e-05	3.09769	15.9656	101.135	0.994956	0.028
Longamoebia	2.33301e-05	2.68047e-05	0.870373	33.9411	8.02397	0.998212	0.771		Limnochordales	6.96194e-05	1.4575e-05	4.77664	1.91569	84.539	0.995039	0.001
Heterotrichida	2.32502e-05	1.60831e-05	1.44563	35.0219	11.1364	0.998247	0.914		Russulales	6.92962e-05	1.91766e-05	3.61359	3.20276	85.4425	0.995121	0.002
Ceramiales	2.29841e-05	1.743e-05	1.31866	29.1207	2.07608	0.998281	0.04		Eugregarinorida	6.87397e-05	3.25369e-05	2.11267	28.8957	73.3083	0.995203	0.101
Pyrenomonadales	2.29401e-05	1.15965e-05	1.97819	37.0789	10.5389	0.998315	0.39		Geastrales	6.84398e-05	6.5781e-06	10.4042	1.91931	83.1426	0.995284	0.001
Ktedonobacterales	2.2723e-05	1.35987e-05	1.67097	32.2301	5.66006	0.998349	0.544		Umbilicariales	6.79614e-05	9.21607e-06	7.37423	0.582634	81.2383	0.995365	0.001
Glomerales	2.24859e-05	1.56424e-05	1.43749	39.9146	27.8483	0.998383	1		Rubrobacterales	6.63634e-05	1.80259e-05	3.68156	9.82663	88.5858	0.995444	0.006
Chitinivibrionales	2.23357e-05	1.37501e-05	1.6244	30.6101	4.22663	0.998416	0.465		Magnetococcales	6.4776e-05	5.17593e-05	1.25148	10.8175	86.5642	0.99552	0.002
Schizopyrenida	2.20112e-05	1.30004e-05	1.69312	35.8695	11.9798	0.998449	0.642		Ktedonobacterales	6.47088e-05	1.69292e-05	3.82233	5.66006	82.4555	0.995597	0.001
Sulfolobales	2.16838e-05	1.69833e-05	1.27677	29.1465	4.40459	0.998481	0.923		Chthoniobacterales	6.43637e-05	1.10416e-05	5.82918	4.3199	80.7059	0.995674	0.001
Xylariales	2.14947e-05	9.83256e-06	2.18608	31.5433	6.16095	0.998513	0.988		Chitinivibrionales	6.40026e-05	8.10114e-06	7.90045	4.22663	80.1841	0.99575	0.001
Fimbriimonadales	2.13934e-05	9.93649e-06	2.15302	27.843	2.45357	0.998545	0.001		Prymnesiales	6.37208e-05	2.068e-05	3.08127	23.4836	99.1065	0.995825	0.001
Boletales	2.13367e-05	1.33295e-05	1.60072	39.5063	18.0276	0.998577	0.995		Ardenticatenales	6.34042e-05	1.3738e-05	4.61524	8.2636	83.5108	0.995901	0.05
Atheliales	2.12944e-05	1.98665e-05	1.07187	28.8938	4.08438	0.998609	0.942		Desulfurococcales	6.30959e-05	1.62035e-05	3.89397	6.43745	81.3188	0.995976	0.001
Eustigmatales	2.12894e-05	1.81379e-05	1.17375	28.2635	3.50369	0.998641	0.907		Naviculales	6.23145e-05	2.32868e-05	2.67596	18.9986	91.6197	0.99605	0.767
Natrialbales	2.06154e-05	1.18162e-05	1.74467	36.7443	19.4022	0.998671	0.949		Hymenochaetales	6.19786e-05	1.21888e-05	5.08487	12.6487	86.2041	0.996123	0.001
Sordariales	2.03192e-05	1.27313e-05	1.59601	32.2471	12.7453	0.998702	0.999		Holophagales	6.16628e-05	8.84238e-06	6.97355	7.53565	80.7162	0.996197	0.001
Gigartinales	2.00092e-05	1.49191e-05	1.34118	27.2161	17.6879	0.998732	0.993		Silvanigrellales	6.14705e-05	1.33286e-05	4.61193	5.62908	78.5815	0.99627	0.068
Hymenochaetales	1.83784e-05	1.65814e-05	1.10838	31.3054	12.6487	0.998759	0.93		Eustigmatales	6.10856e-05	1.25143e-05	4.88127	3.50369	75.9992	0.996342	0.001
Nanoarchaeales	1.82488e-05	2.7789e-05	0.656692	21.6779	0.0255827	0.998786	0.015		Ceraceosorales	5.9067e-05	5.37408e-06	10.9911	2.69464	72.7946	0.996412	0.001
Pucciniales	1.80955e-05	1.11284e-05	1.62607	32.5619	16.7094	0.998813	0.998		Venturiales	5.78041e-05	9.87614e-06	5.8529	2.26595	70.867	0.996481	0.001
Glycomycetales	1.73842e-05	1.10665e-05	1.57089	23.9669	3.7737	0.998839	0.527		Lentisphaerales	5.71862e-05	2.94707e-05	1.94044	6.68181	74.5495	0.996549	0.005
Magnetococcales	1.72278e-05	1.06648e-05	1.61539	29.0529	10.8175	0.998865	0.941		Pleurocapsales	5.66927e-05	2.33797e-05	2.42487	25.2517	91.1299	0.996616	0.003
Thermomicrobiales	1.70122e-05	1.21239e-05	1.40319	20.995	0.872318	0.99889	0.046		Ectocarpales	5.62459e-05	1.73098e-05	3.24936	6.77914	73.531	0.996683	0.004
Prymnesiales	1.69305e-05	1.20219e-05	1.4083	22.6532	23.4836	0.998916	0.956		Pelagomonadales	5.61141e-05	1.12958e-05	4.96768	5.2542	71.8496	0.99675	0.001
Pelagomonadales	1.65417e-05	1.57702e-05	1.04892	23.8696	5.2542	0.99894	0.904		Glycomycetales	5.57147e-05	6.24662e-06	8.91917	3.7737	69.8951	0.996816	0.001
Ophiostomatales	1.64434e-05	9.24663e-06	1.77832	22.8306	3.5574	0.998965	0.941		Thermoproteales	5.50929e-05	1.78154e-05	3.09244	3.7706	69.1541	0.996881	0.001
Cyanidiales	1.56149e-05	8.14486e-06	1.91714	22.6607	7.24793	0.998988	0.009		Sporadotrichida	5.34714e-05	1.69489e-05	3.15486	14.625	78.0841	0.996945	0.019
Rhizophydiales	1.55976e-05	9.28235e-06	1.68035	24.9276	7.33106	0.999011	0.941		Auriculariales	5.24069e-05	1.35628e-05	3.86401	9.00774	71.2035	0.997007	0.002
Kordiimonadales	1.52506e-05	1.08093e-05	1.41087	28.7598	16.2332	0.999034	0.603		Herpetosiphonales	5.21616e-05	8.49392e-06	6.14105	4.35983	66.2645	0.997069	0.001
Mortierellales	1.49163e-05	7.55064e-06	1.97551	26.1459	9.23677	0.999056	0.997		Sulfolobales	5.20383e-05	1.24492e-05	4.18005	4.40459	66.1629	0.997131	0.111
Ferrovales	1.47551e-05	8.62688e-06	1.71037	24.6048	8.59031	0.999078	0.596		Pyrenomonadales	5.19752e-05	1.76873e-05	2.93856	10.5389	72.2223	0.997193	0.001
Nitrososphaerales	1.45014e-05	1.31609e-05	1.10186	20.0091	3.50357	0.9991	0.102		Caldisericales	5.19623e-05	1.28837e-05	4.03319	7.44263	69.1108	0.997254	0.002
Thermogemmatisporales	1.44486e-05	9.55512e-06	1.51213	18.7116	1.60814	0.999122	0.038		Diaporthales	5.17386e-05	1.32559e-05	3.90307	2.10228	63.5049	0.997316	0.001
Chlorodendrales	1.36104e-05	1.95834e-05	0.694995	16.1625	0.0123932	0.999142	0.025		Nitrosopumilales	5.11291e-05	1.87228e-05	2.73085	9.79355	70.4728	0.997377	0.315
Chroococcidiopsidales	1.32146e-05	6.28162e-06	2.10369	17.7503	2.23032	0.999162	0.467		Caldilineales	5.07495e-05	1.33692e-05	3.79599	3.67971	63.9085	0.997437	0.001
Sporidiobolales	1.2893e-05	8.23152e-06	1.56629	20.0843	10.8698	0.999181	0.975		Acidiferrobacterales	5.01633e-05	2.0691e-05	2.4244	8.99014	67.4901	0.997496	0.001
Mariprofundales	1.25196e-05	8.28053e-06	1.51193	18.2331	4.3079	0.9992	0.546		Microascales	4.81617e-05	5.72458e-06	8.41314	2.84122	59.9988	0.997554	0.001
Methanocellales	1.2324e-05	7.83739e-06	1.57246	18.3772	5.59182	0.999218	0.86		CandidatusNanopelagicales	4.71648e-05	1.62551e-05	2.90154	2.77146	58.7459	0.99761	0.002
Ustilaginales	1.08717e-05	7.36203e-06	1.47673	19.7084	7.73438	0.999234	1		Longamoebia	4.71518e-05	8.36918e-06	5.63398	8.02397	63.9831	0.997666	0.023
Salinisphaerales	1.08481e-05	1.50404e-05	0.721267	7.78372	12.6668	0.99925	0.932		Sneathiellales	4.66472e-05	2.55286e-05	1.82725	4.25398	59.6142	0.997721	0.001
Limnochordales	1.06586e-05	6.63588e-06	1.6062	14.3331	1.91569	0.999266	0.985		Dacrymycetales	4.56415e-05	1.05653e-05	4.31993	8.04585	62.2126	0.997775	0.002
Ectocarpales	1.06391e-05	6.01589e-06	1.7685	18.9921	6.77914	0.999282	0.997		Schizosaccharomycetales	4.48591e-05	5.42853e-06	8.26358	4.15004	57.3882	0.997829	0.001
Nakamurellales	1.06336e-05	9.61743e-06	1.10565	14.5852	2.57576	0.999298	0.331		Isochrysidales	4.42773e-05	1.16061e-05	3.815	11.0526	63.6003	0.997881	0.003
Acidiferrobacterales	1.05984e-05	1.08505e-05	0.976769	11.5504	8.99014	0.999314	0.962		Chthonomonadales	4.21132e-05	7.20798e-06	5.84257	1.25775	51.2371	0.997931	0.018
Parvularculales	1.05554e-05	6.6268e-06	1.59283	14.7356	2.70081	0.99933	0.327		Botryosphaeriales	4.16107e-05	2.31372e-05	1.79843	5.16631	54.5493	0.997981	0.003
Acidilobales	1.05442e-05	7.11549e-06	1.48187	13.3782	0.946882	0.999345	0.001		Chroococcidiopsidales	4.00734e-05	9.72137e-06	4.12219	2.23032	49.7888	0.998028	0.001
Auriculariales	1.04505e-05	7.66201e-06	1.36394	19.2329	9.00774	0.999361	0.986		Ceramiales	3.9856e-05	4.28127e-06	9.30938	2.07608	49.3766	0.998076	0.001
Spirulinales	1.04111e-05	5.97897e-06	1.74129	13.7443	1.38851	0.999376	0.413		Trichosporonales	3.6729e-05	1.03927e-05	3.53413	8.01809	51.6076	0.998119	0.002
Thermoflexales	1.03472e-05	4.95572e-06	2.08792	13.3582	1.14646	0.999392	0.121		Chytridiales	3.6205e-05	9.80723e-06	3.69167	5.7844	48.752	0.998162	0.003
Dothideales	9.68198e-06	6.24466e-06	1.55044	16.8235	6.66988	0.999406	0.939		Hydrogenophilales	3.57868e-05	1.44031e-05	2.48465	11.7657	53.2105	0.998205	0.002
Sphaerobacterales	9.5352e-06	6.31377e-06	1.51022	13.3241	4.44218	0.999421	0.909		Microbotryales	3.526e-05	1.80988e-06	19.4819	1.80696	43.6531	0.998247	0.002
Russulales	9.44455e-06	6.14299e-06	1.53745	13.892	3.20276	0.999435	1		Mariprofundales	3.50749e-05	1.86385e-05	1.88185	4.3079	45.9343	0.998288	0.003
Wallemiales	9.34651e-06	5.9473e-06	1.57155	12.4996	2.02809	0.999449	0.641		Trechisporales	3.49397e-05	3.64583e-06	9.58347	0.966972	42.4329	0.99833	0.001
Magnaporthales	9.06017e-06	5.84591e-06	1.54983	14.9572	4.66006	0.999462	0.99		Peniculida	3.45423e-05	1.22366e-05	2.82287	11.4747	52.3096	0.998371	0.143
Trichosporonales	9.0057e-06	6.08721e-06	1.47945	16.3781	8.01809	0.999476	0.993		Methanocellales	3.44962e-05	1.09718e-05	3.14407	5.59182	46.5314	0.998412	0.001
Actinopolysporales	8.94062e-06	5.05397e-06	1.76903	12.3561	1.76158	0.999489	0.618		Sebacinales	3.29698e-05	7.94153e-06	4.15157	3.4383	42.5664	0.998451	0.001
Perkinsida	8.68706e-06	6.35716e-06	1.3665	13.6575	5.39907	0.999502	0.997		Basidiobolales	3.27152e-05	1.2033e-05	2.71878	6.18741	45.0133	0.99849	0.001
Entomophthorales	8.65595e-06	7.50997e-06	1.1526	12.8589	2.92273	0.999515	0.991		Spirulinales	3.24429e-05	6.98215e-06	4.64655	1.38851	39.8913	0.998528	0.001
Mytilinidiales	8.54799e-06	9.88941e-06	0.864357	10.8193	1.06814	0.999528	0.58		Sphaerobacterales	3.21594e-05	6.29293e-06	5.11041	4.44218	42.6085	0.998567	0.001
Isochrysidales	8.45511e-06	5.25475e-06	1.60904	15.1341	11.0526	0.99954	1		Sphaeropleales	3.17993e-05	5.23159e-06	6.07833	4.53754	42.2765	0.998604	0.001
Pneumocystidales	8.44906e-06	5.89937e-06	1.4322	12.7697	4.01321	0.999553	0.873		Amylocorticiales	3.12973e-05	4.5717e-06	6.84588	1.5974	38.7406	0.998642	0.001
Jaapiales	8.41811e-06	8.97914e-06	0.937518	10.8072	1.12054	0.999565	0.95		Dothideales	3.04338e-05	1.0408e-05	2.92409	6.66988	42.7883	0.998678	0.003
Albuginales	8.24215e-06	9.2824e-06	0.887933	9.81175	11.2709	0.999578	0.871		Actinopolysporales	3.02743e-05	1.45051e-05	2.08715	1.76158	37.6906	0.998714	0.001
Monoblepharidales	8.18262e-06	6.61711e-06	1.23659	12.1512	6.98954	0.99959	0.981		Thermogemmatisporales	3.02415e-05	9.35128e-06	3.23394	1.60814	37.4983	0.99875	0.001
Immundisolibacterales	7.30998e-06	3.7029e-06	1.97412	9.46695	0.816354	0.999601	0.152		Ferrovales	2.98295e-05	3.42445e-05	0.871076	8.59031	40.9236	0.998785	0.08
Chytridiales	7.2078e-06	5.79611e-06	1.24356	11.7135	5.7844	0.999612	1		Monoblepharidales	2.95767e-05	7.60377e-06	3.88974	6.98954	42.0908	0.99882	0.001
Jiangellales	7.1237e-06	4.39334e-06	1.62148	9.9029	3.29804	0.999622	0.824		Kordiimonadales	2.90934e-05	1.12488e-05	2.58636	16.2332	50.5738	0.998855	0.001
Taphrinales	7.06596e-06	4.40305e-06	1.60479	9.74754	1.79067	0.999633	0.694		Catenulisporales	2.78666e-05	6.90958e-06	4.03304	2.72428	35.796	0.998888	0.001
Gloeoemargaritales	6.91326e-06	6.689e-06	1.03353	8.94388	0.788094	0.999643	0.315		Philasterida	2.71458e-05	1.78491e-05	1.52085	3.44826	35.6645	0.99892	0.165
Diaporthales	6.88389e-06	4.30607e-06	1.59865	10.1338	2.10228	0.999653	0.997		Thermomicrobiales	2.57736e-05	1.94404e-05	1.32578	0.872318	31.4601	0.998951	0.024
Chaetocerotales	6.87754e-06	1.10454e-05	0.62266	0.172489	8.23116	0.999664	0.999		Gloeobacterales	2.5337e-05	6.83259e-06	3.70825	1.82246	31.892	0.998981	0.001
Verrucariales	6.80675e-06	8.40098e-06	0.810232	8.94126	1.31771	0.999674	0.999		Thermoflexales	2.49116e-05	7.8971e-06	3.15453	1.14646	30.7112	0.99901	0.001
Tilletiales	6.75699e-06	8.81656e-06	0.766397	5.22567	8.95328	0.999684	1		Entomophthorales	2.45688e-05	1.24198e-05	1.97821	2.92273	32.0807	0.999039	0.082
Pezizales	6.29624e-06	5.3544e-06	1.1759	7.36998	5.13279	0.999693	0.989		Fimbriimonadales	2.3997e-05	1.45765e-05	1.64629	2.45357	30.9329	0.999068	0.012
Cystofilobasidiales	6.23327e-06	5.55637e-06	1.12182	8.38019	1.1307	0.999703	0.961		Neolectales	2.3736e-05	1.08675e-05	2.18412	1.06669	29.2362	0.999096	0.002
Spizellomycetales	6.16867e-06	4.19737e-06	1.46965	12.2663	6.13568	0.999712	0.956		Jaapiales	2.30322e-05	6.08718e-06	3.78372	1.12054	28.4548	0.999124	0.002
Dacrymycetales	6.10981e-06	6.5522e-06	0.932482	9.35564	8.04585	0.999721	0.999		Cyanidiales	2.28235e-05	8.38492e-06	2.72197	7.24793	33.1556	0.999151	0.001
Sphaeropleales	6.03596e-06	4.39819e-06	1.37237	10.5842	4.53754	0.99973	0.994		Taphrinales	2.27778e-05	9.97014e-06	2.2846	1.79067	28.823	0.999178	0.001
Schizosaccharomycetales	5.97671e-06	3.88183e-06	1.53966	9.66522	4.15004	0.999739	1		Pneumocystidales	2.22698e-05	6.00029e-06	3.71144	4.01321	30.4426	0.999204	0.002
Catenulisporales	5.73476e-06	3.21783e-06	1.78218	9.39873	2.72428	0.999747	0.904		Nitrososphaerales	2.22183e-05	1.27688e-05	1.74004	3.50357	29.872	0.999231	0.022
Leucosporidiales	5.69623e-06	5.19724e-06	1.09601	7.70134	1.07848	0.999756	0.991		Gloeophyllales	2.18285e-05	6.0512e-06	3.6073	4.30481	30.2105	0.999256	0.002
Gloeobacterales	5.45231e-06	3.62441e-06	1.50433	7.59399	1.82246	0.999764	0.849		Mytilinidiales	2.11457e-05	5.99475e-06	3.52737	1.06814	26.1635	0.999282	0.003
Trechisporales	5.36732e-06	2.87882e-06	1.86442	7.26382	0.966972	0.999772	0.941		Salinisphaerales	2.06297e-05	1.17745e-05	1.75207	12.6668	26.8556	0.999306	0.198
Malasseziales	5.29686e-06	3.37002e-06	1.57176	8.89081	3.2623	0.99978	0.282		Nakamurellales	2.05139e-05	6.30203e-06	3.25512	2.57576	26.9213	0.99933	0.002
Corticiales	5.15835e-06	4.17264e-06	1.23623	7.02229	1.27618	0.999788	0.915		CandidatusActinomarinales	2.0196e-05	5.90218e-06	3.42179	1.10414	25.0725	0.999354	0.001
Microascales	5.13034e-06	3.86981e-06	1.32573	8.47496	2.84122	0.999795	0.983		Coniochaetales	1.95969e-05	7.18306e-06	2.72821	1.51397	24.7713	0.999378	0.002
Mixiales	4.86848e-06	3.80794e-06	1.27851	7.08853	1.9062	0.999803	0.82		Schizopyrenida	1.92051e-05	9.32236e-06	2.06011	11.9798	33.4244	0.999401	0.552
Basidiobolales	4.76858e-06	3.28442e-06	1.45188	8.64326	6.18741	0.99981	0.995		Mixiales	1.89173e-05	9.26868e-06	2.04099	1.9062	24.357	0.999423	0.001
Kineosporiales	4.62795e-06	2.69184e-06	1.71925	7.03201	2.10496	0.999817	0.952		Spizellomycetales	1.83885e-05	7.24295e-06	2.53881	6.13568	27.9588	0.999445	0.001
Neolectales	4.57177e-06	6.72893e-06	0.679419	6.11562	1.06669	0.999823	0.99		Corticiales	1.8377e-05	1.38939e-06	13.2267	1.27618	23.0857	0.999467	0.001
Botryosphaeriales	4.57173e-06	2.73562e-06	1.67119	6.57636	5.16631	0.99983	0.999		Parvularculales	1.81376e-05	3.49906e-06	5.18357	2.70081	24.2263	0.999488	0.002
Nitriliruptorales	4.54349e-06	3.08371e-06	1.47339	6.52448	1.8877	0.999837	0.017		Immundisolibacterales	1.81008e-05	4.85605e-06	3.72747	0.816354	22.2981	0.99951	0.001
Sebacinales	4.2931e-06	3.46298e-06	1.23971	6.8625	3.4383	0.999843	1		Pezizales	1.77671e-05	5.77941e-06	3.07421	5.13279	25.3946	0.999531	0.003
Thermoleophilales	4.09755e-06	3.79318e-06	1.08024	4.9663	1.9973	0.999849	0.545		Gloeoemargaritales	1.74575e-05	4.38076e-06	3.98503	0.788094	21.5064	0.999552	0.001
Phaeomoniellales	3.94113e-06	2.9974e-06	1.31485	5.3802	0.861208	0.999855	0.812		Erysiphales	1.55794e-05	5.25426e-06	2.96511	3.7603	22.2497	0.99957	0.001
Ceraceosorales	3.82617e-06	3.04912e-06	1.25484	5.84773	2.69464	0.999861	0.998		Leucosporidiales	1.53287e-05	1.87657e-06	8.16851	1.07848	19.2704	0.999588	0.248
Gloeophyllales	3.77406e-06	3.24629e-06	1.16258	5.51751	4.30481	0.999867	0.999		Synurales	1.53033e-05	3.78387e-06	4.04436	0	18.1618	0.999606	0.001
Microbotryales	3.70776e-06	3.1315e-06	1.18402	5.96843	1.80696	0.999872	0.998		Batrachospermales	1.52425e-05	4.30956e-06	3.5369	0	18.0896	0.999625	0.001
Coniochaetales	3.49101e-06	3.51363e-06	0.993564	4.76772	1.51397	0.999877	0.991		Nanoarchaeales	1.50437e-05	1.32379e-05	1.13641	0.0255827	17.8792	0.999642	0.277
Euglyphida	3.42936e-06	2.79896e-06	1.22523	4.62938	0.643216	0.999883	0.557		Wallemiales	1.48629e-05	3.64512e-06	4.07749	2.02809	19.6672	0.99966	0.1
Pavlovales	3.41551e-06	2.77387e-06	1.23132	4.17549	0.339098	0.999888	0.598		Jiangellales	1.42302e-05	4.78149e-06	2.97611	3.29804	20.1863	0.999677	0.001
Acidothermales	3.36736e-06	3.64958e-06	0.922669	4.16977	0.420655	0.999893	0.101		Phaeomoniellales	1.33511e-05	7.59266e-06	1.75842	0.861208	16.7061	0.999693	0.002
CandidatusActinomarinales	3.08152e-06	1.79784e-06	1.71401	4.41583	1.10414	0.999897	0.913		Georgefischeriales	1.32361e-05	2.47856e-06	5.34024	1.3324	17.0408	0.999709	0.002
Georgefischeriales	2.91399e-06	2.53532e-06	1.14935	4.0214	1.3324	0.999902	0.969		Fervidicoccales	1.29266e-05	3.72563e-06	3.46963	0.0123932	15.3535	0.999724	0.001
Togniniales	2.77569e-06	2.32787e-06	1.19237	3.6829	0.600883	0.999906	0.637		Albuginales	1.28092e-05	6.48983e-06	1.97373	11.2709	20.6118	0.999739	0.258
Geastrales	2.58919e-06	2.14894e-06	1.20487	3.76403	1.91931	0.99991	1		Chlorodendrales	1.26282e-05	1.0935e-05	1.15485	0.0123932	14.9994	0.999754	0.19
Erysiphales	2.5107e-06	2.06514e-06	1.21575	2.89712	3.7603	0.999913	0.994		Nemastomatales	1.1931e-05	8.92851e-06	1.33628	0	14.1596	0.999768	0.001
Laminariales	2.44864e-06	2.41496e-06	1.01395	2.92009	0.0703697	0.999917	0.638		Gymnodiniales	1.17979e-05	1.01243e-05	1.16531	0.0893571	14.091	0.999782	0.005
Gymnodiniales	2.37572e-06	1.80836e-06	1.31374	2.87309	0.0893571	0.999921	0.943		Fucales	1.10719e-05	1.44678e-06	7.65282	0.178364	13.3184	0.999796	0.001
Phaeocystales	2.29385e-06	2.42748e-06	0.94495	2.75183	0.0379759	0.999924	0.398		Acidilobales	1.07507e-05	8.92069e-06	1.20514	0.946882	13.7057	0.999808	0.063
Venturiales	2.25717e-06	2.82448e-06	0.799144	2.2278	2.26595	0.999927	1		Pavlovales	9.71353e-06	6.33402e-06	1.53355	0.339098	11.867	0.99982	0.002
Ulotrichales	2.25294e-06	2.66784e-06	0.844481	2.75319	0.0992951	0.999931	0.001		Euglenales	9.04871e-06	2.1711e-06	4.16781	0.177803	10.9167	0.999831	0.001
Kickxellales	2.03394e-06	1.6977e-06	1.19806	3.43544	1.50271	0.999934	0.997		Thermoleophilales	8.77022e-06	3.91617e-06	2.23949	1.9973	12.4057	0.999841	0.003
Amylocorticiales	1.77334e-06	1.78096e-06	0.995723	1.32218	1.5974	0.999936	1		Laminariales	8.58016e-06	2.26593e-06	3.7866	0.0703697	10.2532	0.999851	0.001
Xylonomycetales	1.73444e-06	1.71109e-06	1.01365	1.99617	0.971047	0.999939	0.977		Togniniales	8.53682e-06	4.10957e-06	2.07731	0.600883	10.7323	0.999861	0.001
Fervidicoccales	1.60495e-06	1.67276e-06	0.959462	1.91217	0.0123932	0.999941	0.921		Kickxellales	8.53101e-06	3.66968e-06	2.32473	1.50271	11.6272	0.999871	0.012
Entodiniomorphida	1.55657e-06	9.44032e-07	1.64885	1.92734	0.119897	0.999944	0.001		Malasseziales	8.15843e-06	2.96015e-06	2.75609	3.2623	12.9167	0.999881	0.003
Micropepsales	1.46781e-06	1.39001e-06	1.05597	1.69777	0.368931	0.999946	0.003		Chaetocerotales	8.13036e-06	8.48656e-06	0.958027	8.23116	6.10029	0.999891	0.983
Gracilariales	1.46262e-06	8.36468e-07	1.74856	1.78572	0.69107	0.999948	0.371		Cryptomonadales	6.3723e-06	1.41957e-06	4.48889	0.325369	7.88792	0.999898	0.001
Chattonellales	1.34348e-06	1.13823e-06	1.18032	1.85808	0.597715	0.99995	0.927		Nitriliruptorales	6.13013e-06	2.54351e-06	2.41011	1.8877	8.97205	0.999906	0.008
Diplonemida	1.22607e-06	8.3039e-07	1.4765	1.45509	0	0.999952	0.001		Peltigerales	5.76779e-06	8.22912e-06	0.7009	0.0565164	6.8263	0.999913	0.073
Hildenbrandiales	1.15863e-06	1.62769e-06	0.711827	1.44645	0.142969	0.999954	0.957		Xylonomycetales	5.60909e-06	2.05829e-06	2.72512	0.971047	7.53075	0.999919	0.003
Compsopogonales	1.11731e-06	6.9398e-07	1.61001	1.39046	0.0922327	0.999955	0.001		Euglyphida	5.43757e-06	2.26029e-06	2.4057	0.643216	7.09645	0.999926	0.038
Bryopsidales	1.1106e-06	1.38563e-06	0.80151	1.27246	0.403515	0.999957	0.786		Acidothermales	4.9015e-06	1.7357e-06	2.82393	0.420655	6.23769	0.999931	0.026
Oxymonadida	1.1021e-06	6.98568e-07	1.57765	1.27937	0.276698	0.999959	0.002		Sebdeniales	4.5752e-06	1.23671e-06	3.69948	0	5.42978	0.999937	0.001
Hemiaulales	1.08414e-06	1.85485e-06	0.584489	0	1.28664	0.99996	0.997		Heteronematales	4.56515e-06	6.95986e-07	6.55926	0	5.41786	0.999942	0.001
Physariida	9.95998e-07	1.19066e-06	0.836512	0.794275	0.782778	0.999962	0.522		Phaeocystales	4.15126e-06	2.21673e-06	1.8727	0.0379759	4.96464	0.999947	0.018
Slopalinida	9.86526e-07	1.05338e-06	0.936539	1.1708	0	0.999963	0.001		Pyramimonadales	3.95264e-06	2.74316e-06	1.44091	0.261782	4.95272	0.999952	0.001
Nemaliales	9.42224e-07	1.05972e-06	0.889127	1.02994	0.872442	0.999965	0.898		Bryopsidales	3.49133e-06	2.57714e-06	1.35473	0.403515	4.27797	0.999956	0.011
Bonnemaisoniales	8.90167e-07	1.44233e-06	0.617172	1.05644	0	0.999966	0.046		Methanopyrales	3.17895e-06	1.34833e-06	2.3577	0.102864	3.8756	0.99996	0.005
Batrachospermales	8.89349e-07	1.66747e-06	0.533351	1.05547	0	0.999967	0.941		Halymeniales	2.90343e-06	6.07941e-07	4.77584	0.0123932	3.45814	0.999963	0.001
Umbilicariales	8.23552e-07	6.92578e-07	1.18911	1.05853	0.582634	0.999968	1		Gracilariales	2.58836e-06	2.25923e-06	1.14568	0.69107	3.15249	0.999966	0.012
Microthamniales	8.0245e-07	8.90733e-07	0.900887	0.509729	0.858688	0.99997	0.222		Gaiellales	2.31138e-06	1.10868e-06	2.0848	0	2.74311	0.999969	0.001
Fragilariales	7.86414e-07	1.02397e-06	0.768007	0	0.933306	0.999971	0.998		Cenarchaeales	2.13496e-06	9.47883e-07	2.25234	0.0204475	2.55419	0.999972	0.016
Ulvales	7.544e-07	8.37087e-07	0.90122	0.909028	0.272805	0.999972	0.908		CandidatusPeribacterales	1.70208e-06	8.72405e-07	1.95102	0	2.02	0.999974	0.001
Methanopyrales	7.22103e-07	6.30793e-07	1.14475	0.886717	0.102864	0.999973	0.96		Syndiniales	1.34621e-06	9.05338e-07	1.48696	0.053247	1.65091	0.999975	0.002
Cryptomonadales	7.18655e-07	7.52621e-07	0.954869	0.866729	0.325369	0.999974	0.981		Eutreptiales	1.27699e-06	9.16247e-07	1.39372	0.135387	1.65091	0.999977	0.001
Pyramimonadales	7.16728e-07	5.49777e-07	1.30367	0.875934	0.261782	0.999975	0.947		Oxyrrhinales	1.15815e-06	1.6339e-06	0.708829	0.0276643	1.36526	0.999978	0.11
Trichonymphida	6.98133e-07	6.20585e-07	1.12496	0.83569	0.457042	0.999976	0.076		Chattonellales	1.12544e-06	8.42088e-07	1.33649	0.597715	1.65091	0.99998	0.853
Parmales	6.81682e-07	5.83732e-07	1.1678	0.752032	0.415357	0.999977	0.993		Hemiaulales	1.08414e-06	1.8771e-06	0.57756	1.28664	0	0.999981	0.973
Prasinococcales	6.76466e-07	7.86656e-07	0.859926	0.815828	0.0565164	0.999978	0.01		Nemaliales	9.66127e-07	1.01467e-06	0.952159	0.872442	1.14057	0.999982	0.724
Fucales	6.61835e-07	6.17437e-07	1.07191	0.877611	0.178364	0.999979	0.942		Physariida	7.94741e-07	1.24236e-06	0.639703	0.782778	0.534182	0.999983	0.602
Lithodesmiales	6.23606e-07	1.04678e-06	0.59574	0	0.740087	0.99998	0.998		Dasycladales	7.91818e-07	7.03555e-07	1.12545	0	0.939719	0.999984	0.012
Eupodiscales	6.05819e-07	1.16901e-06	0.518233	0.0151764	0.712907	0.999981	0.997		Fragilariales	7.86414e-07	1.03625e-06	0.758903	0.933306	0	0.999985	0.982
Rhizosoleniales	5.5793e-07	5.59305e-07	0.997542	0.710541	0.266933	0.999982	0.997		Eupodiscales	7.26113e-07	1.06947e-06	0.678947	0.712907	0.333333	0.999986	0.969
Cenarchaeales	5.56282e-07	4.42454e-07	1.25726	0.676546	0.0204475	0.999983	0.968		Microthamniales	7.2354e-07	1.1316e-06	0.639395	0.858688	0	0.999986	0.356
Euglenales	5.23732e-07	4.40945e-07	1.18775	0.616268	0.177803	0.999984	0.948		Monomastigales	7.1519e-07	5.42274e-07	1.31887	0.0204475	0.855593	0.999987	0.009
Goniochloridales	5.00588e-07	6.65456e-07	0.752248	0.128705	0.567517	0.999984	0.893		Gelidiales	7.14117e-07	9.49619e-07	0.752004	0.0850469	0.819156	0.999988	0.603
Chromulinales	4.82815e-07	4.15854e-07	1.16102	0.470043	0.472601	0.999985	0.307		Lithodesmiales	6.23606e-07	1.05933e-06	0.588677	0.740087	0	0.999989	0.971
Gaiellales	4.80027e-07	4.02907e-07	1.19141	0.569689	0	0.999986	0.839		Parmales	4.84049e-07	5.36437e-07	0.90234	0.415357	0.333333	0.99999	0.99
Gelidiales	4.68715e-07	3.76452e-07	1.24509	0.56701	0.0850469	0.999986	0.98		Goniochloridales	4.78196e-07	7.34356e-07	0.651178	0.567517	0	0.99999	0.73
Hypotrichomonadida	4.52762e-07	7.59266e-07	0.596315	0.527099	0.0255827	0.999987	0.046		Plocamiales	4.60153e-07	6.6188e-07	0.695222	0	0.546104	0.999991	0.116
Stylonematales	4.17354e-07	1.04288e-06	0.400195	0.0356255	0.473935	0.999988	0.837		Rhodymeniales	4.578e-07	6.7429e-07	0.678936	0.276643	0.333333	0.999991	0.179
Peridiniales	3.96297e-07	3.42767e-07	1.15617	0.341014	0.368358	0.999988	0.998		Cymbellales	4.04718e-07	4.7169e-07	0.858019	0.297369	0.333333	0.999992	0.908
Chlorosarcinales	3.84809e-07	2.81523e-07	1.36688	0.472035	0.0255827	0.999989	0.004		Stylonematales	3.99343e-07	1.06983e-06	0.373276	0.473935	0	0.999992	0.677
Rhodymeniales	3.66195e-07	6.41725e-07	0.570642	0.197439	0.276643	0.999989	0.551		Chromulinales	3.98219e-07	4.83721e-07	0.823242	0.472601	0	0.999993	0.64
Coscinodiscales	3.36974e-07	6.15251e-07	0.547702	0	0.399916	0.99999	0.998		Trichonymphida	3.85109e-07	5.47279e-07	0.70368	0.457042	0	0.999993	0.81
Leptocylindrales	3.16639e-07	5.63323e-07	0.562091	0.0479179	0.364328	0.99999	0.994		Coscinodiscales	3.36974e-07	6.22632e-07	0.541209	0.399916	0	0.999993	0.98
Rotaliida	2.89229e-07	7.4249e-07	0.389539	0.29804	0.0565164	0.999991	0.388		Micropepsales	3.10866e-07	9.4854e-07	0.327731	0.368931	0	0.999994	0.929
Cymbellales	2.88255e-07	4.64703e-07	0.6203	0.0830741	0.297369	0.999991	0.996		Peridiniales	3.10383e-07	4.77082e-07	0.650587	0.368358	0	0.999994	0.996
Palmariales	2.57976e-07	3.66962e-07	0.703006	0.306163	0	0.999992	0.026		Leptocylindrales	3.06987e-07	5.90108e-07	0.520223	0.364328	0	0.999995	0.936
Gonyaulacales	2.43531e-07	3.76477e-07	0.646866	0.174703	0.163365	0.999992	1		Compsopogonales	3.06776e-07	4.05941e-07	0.755716	0.0922327	0.333333	0.999995	0.938
Euplotida	2.2803e-07	2.25769e-07	1.01002	0.270623	0.0204475	0.999992	0.91		Spumellaria	2.80871e-07	4.04001e-07	0.695222	0	0.333333	0.999995	0.094
Eunotiales	1.97207e-07	3.01162e-07	0.65482	0	0.234043	0.999993	0.998		Prasinococcales	2.45951e-07	3.20149e-07	0.768237	0.0565164	0.273052	0.999996	0.854
Rhodochaetales	1.93042e-07	2.50958e-07	0.769219	0.171083	0.0922327	0.999993	0.497		Thoreales	2.44621e-07	2.96266e-07	0.825682	0.0875486	0.26113	0.999996	0.49
Vaucheriales	1.91819e-07	3.7091e-07	0.517158	0.149719	0.0974114	0.999993	0.705		Oxymonadida	2.33149e-07	7.11405e-07	0.327731	0.276698	0	0.999996	0.979
Dictyotales	1.78485e-07	4.83759e-07	0.368954	0.211823	0	0.999994	0.53		Ulvales	2.29868e-07	2.83688e-07	0.810287	0.272805	0	0.999996	0.99
Plocamiales	1.77327e-07	3.11369e-07	0.56951	0.21045	0	0.999994	0.572		Rhizosoleniales	2.24921e-07	2.34906e-07	0.957494	0.266933	0	0.999997	1
Arcellinida	1.62565e-07	2.60849e-07	0.623215	0.0489799	0.163542	0.999994	0.315		Lecanorales	2.20031e-07	3.16491e-07	0.695222	0	0.26113	0.999997	0.462
Heteronematales	1.49134e-07	3.24583e-07	0.459464	0.17699	0	0.999994	0.965		Pythiales	2.20031e-07	3.16491e-07	0.695222	0	0.26113	0.999997	0.177
Collodaria	1.47121e-07	2.38921e-07	0.615774	0.174602	0	0.999994	0.198		Acrasida	2.20031e-07	3.16491e-07	0.695222	0	0.26113	0.999997	0.094
Toxariales	1.46894e-07	2.58483e-07	0.568293	0	0.174332	0.999995	0.992		Sphacelariales	2.20031e-07	3.16491e-07	0.695222	0	0.26113	0.999998	0.094
Cercomonadida	1.42741e-07	1.72542e-07	0.827282	0.169403	0	0.999995	0.319		Eunotiales	1.97207e-07	3.04775e-07	0.647058	0.234043	0	0.999998	0.97
Eutreptiales	1.24706e-07	1.54318e-07	0.808106	0.0428677	0.135387	0.999995	0.997		Toxariales	1.46894e-07	2.61584e-07	0.561556	0.174332	0	0.999998	0.923
Bicosoecida	1.19857e-07	3.0343e-07	0.395006	0.121778	0.0255827	0.999995	0.411		Arcellinida	1.37802e-07	2.83169e-07	0.486643	0.163542	0	0.999998	0.349
Porphyridiales	1.17083e-07	1.99579e-07	0.586647	0.138952	0	0.999995	0.749		Pedinomonadales	1.07707e-07	2.20923e-07	0.487532	0.127825	0	0.999998	0.735
Pedinomonadales	1.07707e-07	2.18304e-07	0.493381	0	0.127825	0.999996	0.929		Ralfsiales	1.03198e-07	2.13444e-07	0.48349	0.122474	0	0.999999	0.255
Corallinales	1.06947e-07	1.54299e-07	0.693119	0.088009	0.0565164	0.999996	0.999		Entodiniomorphida	1.01027e-07	2.39883e-07	0.42115	0.119897	0	0.999999	1
Ralfsiales	1.03198e-07	2.10914e-07	0.48929	0	0.122474	0.999996	0.399		Ulotrichales	8.36672e-08	1.04972e-07	0.797045	0.0992951	0	0.999999	1
Lagenidiales	9.98302e-08	2.01197e-07	0.496182	0.118477	0	0.999996	0.388		Vaucheriales	8.208e-08	1.69629e-07	0.48388	0.0974114	0	0.999999	0.917
Pyrocystales	9.87562e-08	1.78984e-07	0.551758	0.0758576	0.0565164	0.999996	0.407		Rhodochaetales	7.77164e-08	2.37135e-07	0.327731	0.0922327	0	0.999999	0.924
Prasiolales	9.55748e-08	2.16504e-07	0.441445	0.113427	0	0.999996	0.383		Chaetopeltidales	7.77164e-08	2.37135e-07	0.327731	0.0922327	0	0.999999	0.488
Prorocentrales	9.37277e-08	1.58618e-07	0.590901	0.111235	0	0.999996	0.999		Pertusariales	7.77164e-08	2.37135e-07	0.327731	0.0922327	0	0.999999	0.401
Chaetopeltidales	9.20668e-08	2.29957e-07	0.400364	0.0212886	0.0922327	0.999997	0.641		Cryomonadida	7.77164e-08	2.37135e-07	0.327731	0.0922327	0	0.999999	0.401
Cryomonadida	9.20668e-08	2.29957e-07	0.400364	0.0212886	0.0922327	0.999997	0.641		Corallinales	4.76214e-08	1.45306e-07	0.327731	0.0565164	0	0.999999	0.994
Oxyrrhinales	9.06707e-08	1.57075e-07	0.577246	0.0910082	0.0276643	0.999997	0.95		Rotaliida	4.76214e-08	1.45306e-07	0.327731	0.0565164	0	0.999999	0.645
Spumellaria	8.92849e-08	1.66278e-07	0.536961	0.105962	0	0.999997	0.743		Koralionastetales	4.76214e-08	1.45306e-07	0.327731	0.0565164	0	0.999999	0.626
CandidatusPeribacterales	8.73562e-08	2.1252e-07	0.41105	0.103673	0	0.999997	0.996		Pyrocystales	4.76214e-08	1.45306e-07	0.327731	0.0565164	0	0.999999	0.689
Palmophyllales	8.54468e-08	1.62146e-07	0.526976	0.0833209	0.0276643	0.999997	0.362		Thalassiophysales	4.76214e-08	1.45306e-07	0.327731	0.0565164	0	0.999999	0.451
Rhodellales	8.31824e-08	1.10445e-07	0.75316	0.0987197	0	0.999997	0.765		Noctilucales	4.76214e-08	1.45306e-07	0.327731	0.0565164	0	1	0.458
Pertusariales	7.77164e-08	2.34324e-07	0.331662	0	0.0922327	0.999998	0.641		Nassellaria	4.76214e-08	1.45306e-07	0.327731	0.0565164	0	1	0.405
Thaumatomonadida	7.63694e-08	1.45868e-07	0.523553	0.0831982	0.0123932	0.999998	0.389		Ostropales	4.76214e-08	1.45306e-07	0.327731	0.0565164	0	1	0.405
Himatismenida	7.42394e-08	1.49331e-07	0.497145	0.0881062	0	0.999998	0.367		Rigifilida	4.76214e-08	1.45306e-07	0.327731	0.0565164	0	1	0.405
Thoreales	7.37695e-08	1.63506e-07	0.451172	0	0.0875486	0.999998	0.996		Cymatosirales	3.87856e-08	7.95086e-08	0.487816	0.0460302	0	1	0.277
Protosteliales	7.1102e-08	1.63381e-07	0.435192	0.0843829	0	0.999998	0.769		Palmophyllales	2.33103e-08	7.11264e-08	0.327731	0.0276643	0	1	0.795
Halymeniales	7.01288e-08	9.89088e-08	0.709025	0.0782706	0.0123932	0.999998	0.992		Chlorosarcinales	2.15563e-08	6.57743e-08	0.327731	0.0255827	0	1	1
Nemastomatales	7.01038e-08	1.50272e-07	0.466512	0.0831982	0	0.999998	0.995		Hypotrichomonadida	2.15563e-08	6.57743e-08	0.327731	0.0255827	0	1	0.892
Syndiniales	6.99795e-08	1.17823e-07	0.593939	0.0404531	0.053247	0.999998	1		Arthoniales	2.15563e-08	6.57743e-08	0.327731	0.0255827	0	1	0.788
Sticholonchida	6.69475e-08	1.58652e-07	0.421977	0.0630944	0.0204475	0.999998	0.972		Bicosoecida	2.15563e-08	6.57743e-08	0.327731	0.0255827	0	1	0.667
Diversisporales	6.6639e-08	1.21118e-07	0.550199	0.0668177	0.0204475	0.999998	0.649		Euplotida	1.72293e-08	5.25716e-08	0.327731	0.0204475	0	1	1
Chaetophorales	5.48718e-08	1.11827e-07	0.490683	0.0651211	0	0.999999	0.373		Sticholonchida	1.72293e-08	5.25716e-08	0.327731	0.0204475	0	1	0.975
Vampyrellida	5.1306e-08	1.54693e-07	0.331662	0.0608892	0	0.999999	0.63		Diversisporales	1.72293e-08	5.25716e-08	0.327731	0.0204475	0	1	0.941
Dasycladales	4.89087e-08	9.84392e-08	0.496841	0.0580441	0	0.999999	0.963		Apostomatida	1.72293e-08	5.25716e-08	0.327731	0.0204475	0	1	0.416
Peltigerales	4.76214e-08	1.43584e-07	0.331662	0	0.0565164	0.999999	0.965		Erythropeltidales	1.72293e-08	5.25716e-08	0.327731	0.0204475	0	1	0.416
Koralionastetales	4.76214e-08	1.43584e-07	0.331662	0	0.0565164	0.999999	0.867		Thaumatomonadida	1.04426e-08	3.18635e-08	0.327731	0.0123932	0	1	1
Thalassiophysales	4.76214e-08	1.43584e-07	0.331662	0	0.0565164	0.999999	0.646		Diplonemida	0	0	NA	0	0	1	1
Noctilucales	4.76214e-08	1.43584e-07	0.331662	0	0.0565164	0.999999	0.646		Prorocentrales	0	0	NA	0	0	1	1
Nassellaria	4.76214e-08	1.43584e-07	0.331662	0	0.0565164	0.999999	0.646		Slopalinida	0	0	NA	0	0	1	1
Ostropales	4.76214e-08	1.43584e-07	0.331662	0	0.0565164	0.999999	0.646		Myzocytiopsidales	0	0	NA	0	0	1	1
Rigifilida	4.76214e-08	1.43584e-07	0.331662	0	0.0565164	0.999999	0.646		Bonnemaisoniales	0	0	NA	0	0	1	1
Cymatosirales	3.87856e-08	7.8566e-08	0.493668	0	0.0460302	0.999999	0.39		Porphyridiales	0	0	NA	0	0	1	1
Synurales	3.83634e-08	1.1567e-07	0.331662	0.0455291	0	0.999999	1		Dictyotales	0	0	NA	0	0	1	1
Oltmansiellopsidales	3.61209e-08	7.63755e-08	0.472938	0.0428677	0	0.999999	0.759		Palmariales	0	0	NA	0	0	1	1
Pseudoamphisiellida	3.61209e-08	7.63755e-08	0.472938	0.0428677	0	0.999999	0.622		Cercomonadida	0	0	NA	0	0	1	1
Pinguiochrysidales	3.5876e-08	1.0817e-07	0.331662	0.0425771	0	0.999999	0.622		Collodaria	0	0	NA	0	0	1	1
Lecanorales	3.40862e-08	1.02774e-07	0.331662	0.0404531	0	1	0.957		Rhodellales	0	0	NA	0	0	1	1
Hapalidiales	2.55756e-08	7.71133e-08	0.331662	0.0303528	0	1	0.852		Coccolithales	0	0	NA	0	0	1	1
Exobasidiales	2.55756e-08	7.71133e-08	0.331662	0.0303528	0	1	0.606		Himatismenida	0	0	NA	0	0	1	1
Sebdeniales	2.34377e-08	7.06673e-08	0.331662	0.0278155	0	1	0.998		Protosteliales	0	0	NA	0	0	1	1
Acrasida	2.34377e-08	7.06673e-08	0.331662	0.0278155	0	1	0.872		Ascoseirales	0	0	NA	0	0	1	1
Armophorida	2.33331e-08	7.03518e-08	0.331662	0.0276914	0	1	0.866		Prasiolales	0	0	NA	0	0	1	1
Urostylida	2.33331e-08	7.03518e-08	0.331662	0.0276914	0	1	0.866		Lagenidiales	0	0	NA	0	0	1	1
Ignatiales	2.33331e-08	7.03518e-08	0.331662	0.0276914	0	1	0.622		Armophorida	0	0	NA	0	0	1	1
Kriegeriales	2.33331e-08	7.03518e-08	0.331662	0.0276914	0	1	0.622		Vestibuliferida	0	0	NA	0	0	1	1
Arthoniales	2.15563e-08	6.49946e-08	0.331662	0	0.0255827	1	0.963		Pinguiochrysidales	0	0	NA	0	0	1	1
Asellariales	1.7938e-08	5.40851e-08	0.331662	0.0212886	0	1	0.622		Hapalidiales	0	0	NA	0	0	1	1
Caliciales	1.7938e-08	5.40851e-08	0.331662	0.0212886	0	1	0.622		Oltmansiellopsidales	0	0	NA	0	0	1	1
Monomastigales	1.72293e-08	5.19484e-08	0.331662	0	0.0204475	1	0.993		Urostylida	0	0	NA	0	0	1	1
Apostomatida	1.72293e-08	5.19484e-08	0.331662	0	0.0204475	1	0.592		Trentepohliales	0	0	NA	0	0	1	1
Erythropeltidales	1.72293e-08	5.19484e-08	0.331662	0	0.0204475	1	0.592		Exobasidiales	0	0	NA	0	0	1	1
Geminibasidiales	1.27878e-08	3.85567e-08	0.331662	0.0151764	0	1	1		Pseudoamphisiellida	0	0	NA	0	0	1	1
Myzocytiopsidales	0	0	NA	0	0	1	1		Chaetophorales	0	0	NA	0	0	1	1
Coccolithales	0	0	NA	0	0	1	1		Endogenida	0	0	NA	0	0	1	1
Ascoseirales	0	0	NA	0	0	1	1		Triceratiales	0	0	NA	0	0	1	1
Vestibuliferida	0	0	NA	0	0	1	1		Glaucocystales	0	0	NA	0	0	1	1
Pythiales	0	0	NA	0	0	1	1		Botrydiales	0	0	NA	0	0	1	1
Trentepohliales	0	0	NA	0	0	1	1		Sessilida	0	0	NA	0	0	1	1
Endogenida	0	0	NA	0	0	1	1		Zoopagales	0	0	NA	0	0	1	1
Triceratiales	0	0	NA	0	0	1	1		Geminibasidiales	0	0	NA	0	0	1	1
Glaucocystales	0	0	NA	0	0	1	1		Ignatiales	0	0	NA	0	0	1	1
Botrydiales	0	0	NA	0	0	1	1		Kriegeriales	0	0	NA	0	0	1	1
Sessilida	0	0	NA	0	0	1	1		Asellariales	0	0	NA	0	0	1	1
Zoopagales	0	0	NA	0	0	1	1		Caliciales	0	0	NA	0	0	1	1
Dixoniellales	0	0	NA	0	0	1	1		Vampyrellida	0	0	NA	0	0	1	1
Pedinellales	0	0	NA	0	0	1	1		Dixoniellales	0	0	NA	0	0	1	1
Corethrales	0	0	NA	0	0	1	1		Pedinellales	0	0	NA	0	0	1	1
Dinophysiales	0	0	NA	0	0	1	1		Corethrales	0	0	NA	0	0	1	1
Oedogoniales	0	0	NA	0	0	1	1		Dinophysiales	0	0	NA	0	0	1	1
Thalassionemales	0	0	NA	0	0	1	1		Oedogoniales	0	0	NA	0	0	1	1
Tribonematales	0	0	NA	0	0	1	1		Thalassionemales	0	0	NA	0	0	1	1
Glaucosphaerales	0	0	NA	0	0	1	1		Tribonematales	0	0	NA	0	0	1	1
Exogenida	0	0	NA	0	0	1	1		Glaucosphaerales	0	0	NA	0	0	1	1
Liceales	0	0	NA	0	0	1	1		Exogenida	0	0	NA	0	0	1	1
Rhabdonematales	0	0	NA	0	0	1	1		Liceales	0	0	NA	0	0	1	1
Cocconeidales	0	0	NA	0	0	1	1		Rhabdonematales	0	0	NA	0	0	1	1
Sphacelariales	0	0	NA	0	0	1	1		Cocconeidales	0	0	NA	0	0	1	1

## Sheet: Table S10
Table S10: Significance tests of SNV distributions.
For each of the two most abundant bacterial species, the tables show results from Chi-square tests of between-population differences in SNV distribution, as plotted in the PCA (Fig. 4). Significantly different populations (P-value < 0.05) are marked in bold.
NZ_LN794352: P. kishitanii					NZ_JZSR01000001: P. iliopiscarium strain ATCC 51761
pop1	pop2	chisq	p-value		pop1	pop2	chisq	p-value
IO	NCC	0	1		IO	NCC	0	1
IO	NEAC	0	1		IO	NEAC	0	1
IO	NP	0	1		IO	NP	0	1
IO	PC	0	1		NCC	NEAC	6.818	0.0330787
NCC	NEAC	4.17	0.124294		NCC	NP	11.633	0.00297752
NCC	NP	4.06	0.131322		NEAC	NP	25.176	3.41214e-06
NCC	PC	3.489	0.174711
NEAC	NP	8.199	0.0165804
NEAC	PC	7.16	0.0278723
NP	PC	1.468	0.479888

[truncated: 1 more sheets: Table S11]
